# Supplementary material for: A Novel Surface-Exposed Polypeptide Is Successfully Employed as a Target for Developing a Prototype One-Step Immunochromatographic Strip for Specific and Sensitive Direct Detection of Staphylococcus aureus Causing Neonatal Sepsis
Source: Biomolecules. 2020 Nov 20;10(11):1580. doi: 10.3390/biom10111580 (PMC7699858; doi:10.3390/biom10111580)
Supplement: Supplementary file 1 [file biomolecules-10-01580-s001.zip › Table S1 v2.xlsx]

## Sheet: Sheet1
query acc.ver	subject acc.ver	% identity	alignment length	mismatches	gap opens	q. start	q. end	s. start	s. end	evalue	bit score	Description	ST
Query_18043	AP023034.1	100	336	0	0	1	336	1852091	1851756	6.84e-176	621	Staphylococcus aureus TPS3156 DNA, complete genome 621 621 100% 7e-176 100.00 AP023034.1	ST93
Query_18043	CP047849.1	100	336	0	0	1	336	231332	231667	6.84e-176	621	Staphylococcus aureus strain UP_403 chromosome, complete genome 621 621 100% 7e-176 100.00 CP047849.1
Query_18043	CP047830.1	100	336	0	0	1	336	1787226	1786891	6.84e-176	621	Staphylococcus aureus strain UP_996 chromosome, complete genome 621 621 100% 7e-176 100.00 CP047830.1
Query_18043	CP047809.1	100	336	0	0	1	336	960386	960051	6.84e-176	621	Staphylococcus aureus strain UP_1591 chromosome, complete genome 621 621 100% 7e-176 100.00 CP047809.1
Query_18043	CP047789.1	100	336	0	0	1	336	224079	224414	6.84e-176	621	Staphylococcus aureus strain UP_967 chromosome, complete genome 621 621 100% 7e-176 100.00 CP047789.1
Query_18043	CP047820.1	100	336	0	0	1	336	225811	226146	6.84e-176	621	Staphylococcus aureus strain UP_1395 chromosome, complete genome 621 621 100% 7e-176 100.00 CP047820.1
Query_18043	CP047321.1	100	336	0	0	1	336	1038519	1038854	6.84e-176	621	Staphylococcus aureus strain RJ1267 chromosome, complete genome 621 621 100% 7e-176 100.00 CP047321.1	ST630
Query_18043	CP030661.1	100	336	0	0	1	336	1844422	1844087	6.84e-176	621	Staphylococcus aureus strain ER02826.3 chromosome, complete... 621 621 100% 7e-176 100.00 CP030661.1
Query_18043	CP030675.1	100	336	0	0	1	336	1892800	1892465	6.84e-176	621	Staphylococcus aureus strain ER01533.3 chromosome, complete... 621 621 100% 7e-176 100.00 CP030675.1
Query_18043	CP030646.1	100	336	0	0	1	336	1803346	1803011	6.84e-176	621	Staphylococcus aureus strain ER03710.3 chromosome, complete... 621 621 100% 7e-176 100.00 CP030646.1
Query_18043	CP030693.1	100	336	0	0	1	336	1931991	1931656	6.84e-176	621	Staphylococcus aureus strain ER01803.3 chromosome, complete... 621 621 100% 7e-176 100.00 CP030693.1
Query_18043	CP030681.1	100	336	0	0	1	336	1892805	1892470	6.84e-176	621	Staphylococcus aureus strain ER00573.3 chromosome, complete... 621 621 100% 7e-176 100.00 CP030681.1
Query_18043	CP030653.1	100	336	0	0	1	336	1907528	1907193	6.84e-176	621	Staphylococcus aureus strain ER01570.3 chromosome, complete... 621 621 100% 7e-176 100.00 CP030653.1
Query_18043	CP030708.1	100	336	0	0	1	336	1889442	1889107	6.84e-176	621	Staphylococcus aureus strain ER03493.3 chromosome, complete... 621 621 100% 7e-176 100.00 CP030708.1
Query_18043	CP030634.1	100	336	0	0	1	336	1101103	1101438	6.84e-176	621	Staphylococcus aureus strain ER03755.3 chromosome, complete... 621 621 100% 7e-176 100.00 CP030634.1
Query_18043	CP030664.1	100	336	0	0	1	336	1877243	1876908	6.84e-176	621	Staphylococcus aureus strain ER03489.3 chromosome, complete... 621 621 100% 7e-176 100.00 CP030664.1
Query_18043	CP030654.1	100	336	0	0	1	336	1890638	1890303	6.84e-176	621	Staphylococcus aureus strain ER01746.3 chromosome, complete... 621 621 100% 7e-176 100.00 CP030654.1
Query_18043	CP030668.1	100	336	0	0	1	336	1920431	1920096	6.84e-176	621	Staphylococcus aureus strain ER02069.3 chromosome, complete... 621 621 100% 7e-176 100.00 CP030668.1
Query_18043	CP030656.1	100	336	0	0	1	336	1890473	1890138	6.84e-176	621	Staphylococcus aureus strain ER04448.3 chromosome, complete... 621 621 100% 7e-176 100.00 CP030656.1
Query_18043	CP030615.1	100	336	0	0	1	336	1890425	1890090	6.84e-176	621	Staphylococcus aureus strain ER01560.3 chromosome, complete... 621 621 100% 7e-176 100.00 CP030615.1
Query_18043	CP030642.1	100	336	0	0	1	336	1851773	1851438	6.84e-176	621	Staphylococcus aureus strain ER00385.3 chromosome, complete... 621 621 100% 7e-176 100.00 CP030642.1
Query_18043	CP030621.1	100	336	0	0	1	336	1892806	1892471	6.84e-176	621	Staphylococcus aureus strain ER01524.3 chromosome, complete... 621 621 100% 7e-176 100.00 CP030621.1
Query_18043	CP030695.1	100	336	0	0	1	336	1888032	1887697	6.84e-176	621	Staphylococcus aureus strain ER01532.3 chromosome, complete... 621 621 100% 7e-176 100.00 CP030695.1
Query_18043	CP030659.1	100	336	0	0	1	336	1926742	1926407	6.84e-176	621	Staphylococcus aureus strain ER02217.3 chromosome, complete... 621 621 100% 7e-176 100.00 CP030659.1
Query_18043	CP030689.1	100	336	0	0	1	336	1889754	1889419	6.84e-176	621	Staphylococcus aureus strain ER01507.3 chromosome, complete... 621 621 100% 7e-176 100.00 CP030689.1
Query_18043	CP030673.1	100	336	0	0	1	336	1859472	1859137	6.84e-176	621	Staphylococcus aureus strain pt053 chromosome, complete genome 621 621 100% 7e-176 100.00 CP030673.1
Query_18043	CP030645.1	100	336	0	0	1	336	1888829	1888494	6.84e-176	621	Staphylococcus aureus strain ER03298.3 chromosome, complete... 621 621 100% 7e-176 100.00 CP030645.1
Query_18043	CP030624.1	100	336	0	0	1	336	2504390	2504725	6.84e-176	621	Staphylococcus aureus strain ER03448.3 chromosome, complete... 621 621 100% 7e-176 100.00 CP030624.1
Query_18043	CP030596.1	100	336	0	0	1	336	1894957	1894622	6.84e-176	621	Staphylococcus aureus strain ER02443.3 chromosome, complete... 621 621 100% 7e-176 100.00 CP030596.1
Query_18043	CP030628.1	100	336	0	0	1	336	1889428	1889093	6.84e-176	621	Staphylococcus aureus strain ER03809.3 chromosome, complete... 621 621 100% 7e-176 100.00 CP030628.1
Query_18043	CP030599.1	100	336	0	0	1	336	1889318	1888983	6.84e-176	621	Staphylococcus aureus strain ER02524.3 chromosome, complete... 621 621 100% 7e-176 100.00 CP030599.1
Query_18043	CP030579.1	100	336	0	0	1	336	1889626	1889291	6.84e-176	621	Staphylococcus aureus strain ER01881.3 chromosome, complete... 621 621 100% 7e-176 100.00 CP030579.1
Query_18043	CP030561.1	100	336	0	0	1	336	1886156	1885821	6.84e-176	621	Staphylococcus aureus strain ER01457.3 chromosome, complete... 621 621 100% 7e-176 100.00 CP030561.1
Query_18043	CP030562.1	100	336	0	0	1	336	1890767	1890432	6.84e-176	621	Staphylococcus aureus strain ER03720.3 chromosome, complete... 621 621 100% 7e-176 100.00 CP030562.1
Query_18043	CP030583.1	100	336	0	0	1	336	1920164	1919829	6.84e-176	621	Staphylococcus aureus strain ER02262.3 chromosome, complete... 621 621 100% 7e-176 100.00 CP030583.1
Query_18043	CP030548.1	100	336	0	0	1	336	1928824	1928489	6.84e-176	621	Staphylococcus aureus strain ER03928.3 chromosome, complete... 621 621 100% 7e-176 100.00 CP030548.1
Query_18043	CP030516.1	100	336	0	0	1	336	1839480	1839145	6.84e-176	621	Staphylococcus aureus strain ER01116.3 chromosome, complete... 621 621 100% 7e-176 100.00 CP030516.1
Query_18043	CP030586.1	100	336	0	0	1	336	1898289	1897954	6.84e-176	621	Staphylococcus aureus strain ER00594.3 chromosome, complete... 621 621 100% 7e-176 100.00 CP030586.1
Query_18043	CP030531.1	100	336	0	0	1	336	1845546	1845211	6.84e-176	621	Staphylococcus aureus strain ER04421.3 chromosome, complete... 621 621 100% 7e-176 100.00 CP030531.1
Query_18043	CP030532.1	100	336	0	0	1	336	1889278	1888943	6.84e-176	621	Staphylococcus aureus strain ER02495.3 chromosome, complete... 621 621 100% 7e-176 100.00 CP030532.1
Query_18043	CP030524.1	100	336	0	0	1	336	1934800	1934465	6.84e-176	621	Staphylococcus aureus strain ER04163.3 chromosome, complete... 621 621 100% 7e-176 100.00 CP030524.1
Query_18043	CP030701.1	100	336	0	0	1	336	1884547	1884212	6.84e-176	621	Staphylococcus aureus strain ER03023.3 chromosome, complete... 621 621 100% 7e-176 100.00 CP030701.1
Query_18043	CP030527.1	100	336	0	0	1	336	1888022	1887687	6.84e-176	621	Staphylococcus aureus strain ER02703.3 chromosome, complete... 621 621 100% 7e-176 100.00 CP030527.1
Query_18043	CP030484.1	100	336	0	0	1	336	1892775	1892440	6.84e-176	621	Staphylococcus aureus strain ER03913.3 chromosome, complete... 621 621 100% 7e-176 100.00 CP030484.1
Query_18043	CP030512.1	100	336	0	0	1	336	1886336	1886001	6.84e-176	621	Staphylococcus aureus strain ER04636.3 chromosome, complete... 621 621 100% 7e-176 100.00 CP030512.1
Query_18043	CP030493.1	100	336	0	0	1	336	1116380	1116715	6.84e-176	621	Staphylococcus aureus strain ER00503.3 chromosome, complete... 621 621 100% 7e-176 100.00 CP030493.1
Query_18043	CP030514.1	100	336	0	0	1	336	1932439	1932104	6.84e-176	621	Staphylococcus aureus strain ER01817.3 chromosome, complete... 621 621 100% 7e-176 100.00 CP030514.1
Query_18043	CP030495.1	100	336	0	0	1	336	1890479	1890144	6.84e-176	621	Staphylococcus aureus strain ER03857.3 chromosome, complete... 621 621 100% 7e-176 100.00 CP030495.1
Query_18043	CP030498.1	100	336	0	0	1	336	1905168	1904833	6.84e-176	621	Staphylococcus aureus strain ER02658.3 chromosome, complete... 621 621 100% 7e-176 100.00 CP030498.1
Query_18043	CP030431.1	100	336	0	0	1	336	1890763	1890428	6.84e-176	621	Staphylococcus aureus strain ER04450.3 chromosome, complete... 621 621 100% 7e-176 100.00 CP030431.1
Query_18043	CP030445.1	100	336	0	0	1	336	1934262	1933927	6.84e-176	621	Staphylococcus aureus strain ER04127.3 chromosome, complete... 621 621 100% 7e-176 100.00 CP030445.1
Query_18043	CP030437.1	100	336	0	0	1	336	1889604	1889269	6.84e-176	621	Staphylococcus aureus strain ER04086.3 chromosome, complete... 621 621 100% 7e-176 100.00 CP030437.1
Query_18043	CP030438.1	100	336	0	0	1	336	1885445	1885110	6.84e-176	621	Staphylococcus aureus strain ER00994.3 chromosome, complete... 621 621 100% 7e-176 100.00 CP030438.1
Query_18043	CP030426.1	100	336	0	0	1	336	1891757	1891422	6.84e-176	621	Staphylococcus aureus strain ER04320.3 chromosome, complete... 621 621 100% 7e-176 100.00 CP030426.1
Query_18043	CP030377.1	100	336	0	0	1	336	1889816	1889481	6.84e-176	621	Staphylococcus aureus strain ER04041.3 chromosome, complete... 621 621 100% 7e-176 100.00 CP030377.1
Query_18043	CP030410.1	100	336	0	0	1	336	1889865	1889530	6.84e-176	621	Staphylococcus aureus strain ER03996.3 chromosome, complete... 621 621 100% 7e-176 100.00 CP030410.1
Query_18043	CP030404.1	100	336	0	0	1	336	1905301	1904966	6.84e-176	621	Staphylococcus aureus strain ER04219.3 chromosome, complete... 621 621 100% 7e-176 100.00 CP030404.1
Query_18043	CP030384.1	100	336	0	0	1	336	1933466	1933131	6.84e-176	621	Staphylococcus aureus strain ER00959.3 chromosome, complete... 621 621 100% 7e-176 100.00 CP030384.1
Query_18043	CP030415.1	100	336	0	0	1	336	1861042	1860707	6.84e-176	621	Staphylococcus aureus strain ER03113.3 chromosome, complete... 621 621 100% 7e-176 100.00 CP030415.1
Query_18043	CP030418.1	100	336	0	0	1	336	1889678	1889343	6.84e-176	621	Staphylococcus aureus strain ER01836.3 chromosome, complete... 621 621 100% 7e-176 100.00 CP030418.1
Query_18043	CP031890.1	100	336	0	0	1	336	1880222	1879887	6.84e-176	621	Staphylococcus aureus strain CFSAN082781 chromosome, complete... 621 621 100% 7e-176 100.00 CP031890.1
Query_18043	CP031888.1	100	336	0	0	1	336	1880210	1879875	6.84e-176	621	Staphylococcus aureus strain CFSAN082782 chromosome, complete... 621 621 100% 7e-176 100.00 CP031888.1
Query_18043	AP020318.1	100	336	0	0	1	336	246302	246637	6.84e-176	621	Staphylococcus aureus KUH180038 DNA, complete genome 621 621 100% 7e-176 100.00 AP020318.1
Query_18043	AP020313.1	100	336	0	0	1	336	247868	248203	6.84e-176	621	Staphylococcus aureus KUH140046 DNA, complete genome 621 621 100% 7e-176 100.00 AP020313.1
Query_18043	AP020311.1	100	336	0	0	1	336	231424	231759	6.84e-176	621	Staphylococcus aureus KUH140013 DNA, complete genome 621 621 100% 7e-176 100.00 AP020311.1
Query_18043	CP043389.1	100	336	0	0	1	336	511776	512111	6.84e-176	621	Staphylococcus aureus strain NRS384-rpoB-H481N-SCV chromosome,... 621 621 100% 7e-176 100.00 CP043389.1
Query_18043	CP043392.1	100	336	0	0	1	336	1890654	1890319	6.84e-176	621	Staphylococcus aureus strain NRS384-rpoB-H481N-NCV chromosome,... 621 621 100% 7e-176 100.00 CP043392.1
Query_18043	CP043386.1	100	336	0	0	1	336	1890654	1890319	6.84e-176	621	Staphylococcus aureus strain NRS384 chromosome, complete genome 621 621 100% 7e-176 100.00 CP043386.1
Query_18043	CP042348.1	100	336	0	0	1	336	1844510	1844175	6.84e-176	621	Staphylococcus aureus strain BSN9R chromosome, complete genome 621 621 100% 7e-176 100.00 CP042348.1
Query_18043	CP042346.1	100	336	0	0	1	336	1844510	1844175	6.84e-176	621	Staphylococcus aureus strain BSN9S chromosome, complete genome 621 621 100% 7e-176 100.00 CP042346.1
Query_18043	CP041010.1	100	336	0	0	1	336	1531232	1530897	6.84e-176	621	Staphylococcus aureus strain FDAARGOS_766 chromosome, complete... 621 621 100% 7e-176 100.00 CP041010.1
Query_18043	CP040998.1	100	336	0	0	1	336	2668741	2669076	6.84e-176	621	Staphylococcus aureus strain FDAARGOS_773 chromosome, complete... 621 621 100% 7e-176 100.00 CP040998.1
Query_18043	CP035101.1	100	336	0	0	1	336	1806270	1805935	6.84e-176	621	Staphylococcus aureus subsp. aureus strain ATCC 12600... 621 621 100% 7e-176 100.00 CP035101.1
Query_18043	CP040625.1	100	336	0	0	1	336	1882283	1881948	6.84e-176	621	Staphylococcus aureus strain JKD6004-DR chromosome, complete... 621 621 100% 7e-176 100.00 CP040625.1
Query_18043	CP040622.1	100	336	0	0	1	336	1880895	1880560	6.84e-176	621	Staphylococcus aureus strain JKD6004 chromosome, complete genome 621 621 100% 7e-176 100.00 CP040622.1	ST239
Query_18043	CP040560.1	100	336	0	0	1	336	1855904	1855569	6.84e-176	621	Staphylococcus aureus strain Col52-A5 chromosome, complete genome 621 621 100% 7e-176 100.00 CP040560.1
Query_18043	CP023561.1	100	336	0	0	1	336	2103533	2103198	6.84e-176	621	Staphylococcus aureus strain TF3198 chromosome, complete genome 621 621 100% 7e-176 100.00 CP023561.1
Query_18043	CP020960.1	100	336	0	0	1	336	2029976	2029641	6.84e-176	621	Staphylococcus aureus strain JK3137 chromosome, complete genome 621 621 100% 7e-176 100.00 CP020960.1	ST8
Query_18043	CP020956.1	100	336	0	0	1	336	1846636	1846301	6.84e-176	621	Staphylococcus aureus strain C8879 chromosome, complete genome 621 621 100% 7e-176 100.00 CP020956.1	ST8
Query_18043	LR134085.1	100	336	0	0	1	336	1858478	1858143	6.84e-176	621	Staphylococcus aureus strain NCTC12233 genome assembly,... 621 621 100% 7e-176 100.00 LR134085.1
Query_18043	CP033681.1	100	336	0	0	1	336	1263640	1263305	6.84e-176	621	Staphylococcus aureus strain MSSA54 chromosome 621 621 100% 7e-176 100.00 CP033681.1
Query_18043	CP031661.1	100	336	0	0	1	336	1802664	1802329	6.84e-176	621	Staphylococcus aureus strain 82 chromosome, complete genome 621 621 100% 7e-176 100.00 CP031661.1
Query_18043	CP031670.1	100	336	0	0	1	336	1922199	1921864	6.84e-176	621	Staphylococcus aureus strain 64 chromosome, complete genome 621 621 100% 7e-176 100.00 CP031670.1
Query_18043	CP031664.1	100	336	0	0	1	336	1802664	1802329	6.84e-176	621	Staphylococcus aureus strain 28 chromosome, complete genome 621 621 100% 7e-176 100.00 CP031664.1
Query_18043	CP031673.1	100	336	0	0	1	336	1145756	1146091	6.84e-176	621	Staphylococcus aureus strain MOZ66 chromosome, complete genome 621 621 100% 7e-176 100.00 CP031673.1
Query_18043	CP031667.1	100	336	0	0	1	336	1922199	1921864	6.84e-176	621	Staphylococcus aureus strain 199 chromosome, complete genome 621 621 100% 7e-176 100.00 CP031667.1
Query_18043	CP020959.1	100	336	0	0	1	336	1812975	1812640	6.84e-176	621	Staphylococcus aureus strain H489 chromosome, complete genome 621 621 100% 7e-176 100.00 CP020959.1
Query_18043	CP020957.1	100	336	0	0	1	336	1807627	1807292	6.84e-176	621	Staphylococcus aureus strain C3948 chromosome, complete genome 621 621 100% 7e-176 100.00 CP020957.1	ST8
Query_18043	LR027877.1	100	336	0	0	1	336	1858973	1858638	6.84e-176	621	Staphylococcus aureus isolate BPH3244 genome assembly,... 621 621 100% 7e-176 100.00 LR027877.1
Query_18043	LR027876.1	100	336	0	0	1	336	1865790	1865455	6.84e-176	621	Staphylococcus aureus strain JKD6009 genome assembly,... 621 621 100% 7e-176 100.00 LR027876.1
Query_18043	LR027874.1	100	336	0	0	1	336	1868493	1868158	6.84e-176	621	Staphylococcus aureus strain BPH2056 genome assembly,... 621 621 100% 7e-176 100.00 LR027874.1
Query_18043	LR027873.1	100	336	0	0	1	336	1901839	1901504	6.84e-176	621	Staphylococcus aureus strain BPH2070 genome assembly,... 621 621 100% 7e-176 100.00 LR027873.1
Query_18043	LR027870.1	100	336	0	0	1	336	1873661	1873326	6.84e-176	621	Staphylococcus aureus strain BPH2019 genome assembly,... 621 621 100% 7e-176 100.00 LR027870.1
Query_18043	LR027869.1	100	336	0	0	1	336	1870781	1870446	6.84e-176	621	Staphylococcus aureus isolate BPH2869 genome assembly,... 621 621 100% 7e-176 100.00 LR027869.1
Query_18043	CP035369.1	100	336	0	0	1	336	224903	225238	6.84e-176	621	Staphylococcus aureus strain LAC chromosome, complete genome 621 621 100% 7e-176 100.00 CP035369.1
Query_18043	LR130518.1	100	336	0	0	1	336	1902480	1902145	6.84e-176	621	Staphylococcus aureus strain BPH2986 genome assembly,... 621 621 100% 7e-176 100.00 LR130518.1
Query_18043	CP031537.1	100	336	0	0	1	336	529340	529005	6.84e-176	621	Staphylococcus aureus strain WCH-SK2 chromosome, complete genome 621 621 100% 7e-176 100.00 CP031537.1
Query_18043	CP022910.1	100	336	0	0	1	336	1819308	1818973	6.84e-176	621	Staphylococcus aureus strain 164 chromosome, complete genome 621 621 100% 7e-176 100.00 CP022910.1
Query_18043	CP022908.1	100	336	0	0	1	336	1912375	1912040	6.84e-176	621	Staphylococcus aureus strain 545 chromosome, complete genome 621 621 100% 7e-176 100.00 CP022908.1
Query_18043	CP022906.1	100	336	0	0	1	336	1868641	1868306	6.84e-176	621	Staphylococcus aureus strain 546 chromosome, complete genome 621 621 100% 7e-176 100.00 CP022906.1
Query_18043	CP022902.1	100	336	0	0	1	336	1868637	1868302	6.84e-176	621	Staphylococcus aureus strain 165 chromosome, complete genome 621 621 100% 7e-176 100.00 CP022902.1
Query_18043	CP022892.1	100	336	0	0	1	336	1821739	1821404	6.84e-176	621	Staphylococcus aureus strain 54 chromosome, complete genome 621 621 100% 7e-176 100.00 CP022892.1
Query_18043	LS483316.1	100	336	0	0	1	336	1823738	1823403	6.84e-176	621	Staphylococcus aureus strain NCTC13395 genome assembly,... 621 621 100% 7e-176 100.00 LS483316.1
Query_18043	LS483309.1	100	336	0	0	1	336	1886422	1886087	6.84e-176	621	Staphylococcus aureus strain NCTC9944 genome assembly,... 621 621 100% 7e-176 100.00 LS483309.1
Query_18043	LS483301.1	100	336	0	0	1	336	1913812	1913477	6.84e-176	621	Staphylococcus aureus strain NCTC13394 genome assembly,... 621 621 100% 7e-176 100.00 LS483301.1
Query_18043	LS483365.1	100	336	0	0	1	336	1796630	1796295	6.84e-176	621	Staphylococcus aureus strain NCTC8325 genome assembly,... 621 621 100% 7e-176 100.00 LS483365.1	ST8
Query_18043	LS483350.1	100	336	0	0	1	336	1815574	1815239	6.84e-176	621	Staphylococcus aureus strain NCTC11940 genome assembly,... 621 621 100% 7e-176 100.00 LS483350.1
Query_18043	CP029664.1	100	336	0	0	1	336	813145	813480	6.84e-176	621	Staphylococcus aureus strain AR_0226 chromosome, complete genome 621 621 100% 7e-176 100.00 CP029664.1
Query_18043	CP029678.1	100	336	0	0	1	336	1932709	1932374	6.84e-176	621	Staphylococcus aureus strain AR_0216 chromosome, complete genome 621 621 100% 7e-176 100.00 CP029678.1
Query_18043	CP029667.1	100	336	0	0	1	336	969794	970129	6.84e-176	621	Staphylococcus aureus strain AR_0225 chromosome, complete genome 621 621 100% 7e-176 100.00 CP029667.1
Query_18043	CP029669.1	100	336	0	0	1	336	360066	360401	6.84e-176	621	Staphylococcus aureus strain AR_0223 chromosome, complete genome 621 621 100% 7e-176 100.00 CP029669.1
Query_18043	CP015447.2	100	336	0	0	1	336	1863578	1863243	6.84e-176	621	Staphylococcus aureus strain M92 chromosome, complete genome 621 621 100% 7e-176 100.00 CP015447.2
Query_18043	CP029166.1	100	336	0	0	1	336	1918504	1918169	6.84e-176	621	Staphylococcus aureus strain SVH7513 chromosome, complete genome 621 621 100% 7e-176 100.00 CP029166.1
Query_18043	CP029032.1	100	336	0	0	1	336	1884333	1883998	6.84e-176	621	Staphylococcus aureus subsp. aureus strain OXLIM chromosome,... 621 621 100% 7e-176 100.00 CP029032.1
Query_18043	CP029030.1	100	336	0	0	1	336	1884333	1883998	6.84e-176	621	Staphylococcus aureus subsp. aureus strain CAR chromosome,... 621 621 100% 7e-176 100.00 CP029030.1
Query_18043	CP029031.1	100	336	0	0	1	336	1884333	1883998	6.84e-176	621	Staphylococcus aureus subsp. aureus strain CIT chromosome,... 621 621 100% 7e-176 100.00 CP029031.1
Query_18043	CP027101.1	100	336	0	0	1	336	349136	349471	6.84e-176	621	Staphylococcus aureus strain FDAARGOS_140 chromosome, complete... 621 621 100% 7e-176 100.00 CP027101.1
Query_18043	CP027476.1	100	336	0	0	1	336	1884328	1883993	6.84e-176	621	Staphylococcus aureus subsp. aureus USA300 strain NRS384 621 621 100% 7e-176 100.00 CP027476.1	ST8
Query_18043	CP012119.2	100	336	0	0	1	336	993351	993016	6.84e-176	621	Staphylococcus aureus subsp. aureus strain USA300_2014.C01... 621 621 100% 7e-176 100.00 CP012119.2	ST8
Query_18043	CP026962.1	100	336	0	0	1	336	1892537	1892202	6.84e-176	621	Staphylococcus aureus strain FDAARGOS_6 chromosome, complete... 621 621 100% 7e-176 100.00 CP026962.1
Query_18043	CP026961.1	100	336	0	0	1	336	2111609	2111944	6.84e-176	621	Staphylococcus aureus strain FDAARGOS_10 chromosome, complete... 621 621 100% 7e-176 100.00 CP026961.1
Query_18043	CP026960.1	100	336	0	0	1	336	1173135	1172800	6.84e-176	621	Staphylococcus aureus strain FDAARGOS_15 chromosome, complete... 621 621 100% 7e-176 100.00 CP026960.1
Query_18043	CP016858.2	100	336	0	0	1	336	2368607	2368942	6.84e-176	621	Staphylococcus aureus subsp. aureus strain 1971.C01 chromosome... 621 621 100% 7e-176 100.00 CP016858.2
Query_18043	CP016855.2	100	336	0	0	1	336	230225	230560	6.84e-176	621	Staphylococcus aureus subsp. aureus strain 5118.N chromosome,... 621 621 100% 7e-176 100.00 CP016855.2
Query_18043	CP007539.3	100	336	0	0	1	336	522496	522831	6.84e-176	621	Staphylococcus aureus subsp. aureus strain FDAARGOS_5... 621 621 100% 7e-176 100.00 CP007539.3
Query_18043	CP026080.1	100	336	0	0	1	336	253634	253969	6.84e-176	621	Staphylococcus aureus strain NRS137 chromosome, complete genome 621 621 100% 7e-176 100.00 CP026080.1
Query_18043	CP026077.1	100	336	0	0	1	336	2490573	2490238	6.84e-176	621	Staphylococcus aureus strain NRS107 chromosome, complete genome 621 621 100% 7e-176 100.00 CP026077.1
Query_18043	CP026076.1	100	336	0	0	1	336	2724641	2724306	6.84e-176	621	Staphylococcus aureus strain TCH 959 chromosome, complete genome 621 621 100% 7e-176 100.00 CP026076.1
Query_18043	CP026070.1	100	336	0	0	1	336	2025495	2025830	6.84e-176	621	Staphylococcus aureus strain NRS133 chromosome, complete genome 621 621 100% 7e-176 100.00 CP026070.1
Query_18043	CP026068.1	100	336	0	0	1	336	1251184	1250849	6.84e-176	621	Staphylococcus aureus strain NRS146 chromosome, complete genome 621 621 100% 7e-176 100.00 CP026068.1
Query_18043	CP012120.2	100	336	0	0	1	336	2359740	2360075	6.84e-176	621	Staphylococcus aureus subsp. aureus strain USA300_2014.C02... 621 621 100% 7e-176 100.00 CP012120.2	ST8
Query_18043	CP017094.2	100	336	0	0	1	336	186914	187249	6.84e-176	621	Staphylococcus aureus subsp. aureus strain 2148.C01 chromosome... 621 621 100% 7e-176 100.00 CP017094.2
Query_18043	CP016861.2	100	336	0	0	1	336	2359739	2360074	6.84e-176	621	Staphylococcus aureus subsp. aureus strain 1969.N chromosome,... 621 621 100% 7e-176 100.00 CP016861.2
Query_18043	CP025495.1	100	336	0	0	1	336	2360561	2360896	6.84e-176	621	Staphylococcus aureus subsp. aureus strain 3020.C01 chromosome... 621 621 100% 7e-176 100.00 CP025495.1
Query_18043	CP016863.2	100	336	0	0	1	336	1064318	1064653	6.84e-176	621	Staphylococcus aureus subsp. aureus strain 1625.C01 chromosome... 621 621 100% 7e-176 100.00 CP016863.2
Query_18043	CP022290.1	100	336	0	0	1	336	1861704	1861369	6.84e-176	621	Staphylococcus aureus subsp. aureus strain EDCC5458 chromosome... 621 621 100% 7e-176 100.00 CP022290.1
Query_18043	CP023560.1	100	336	0	0	1	336	1599783	1599448	6.84e-176	621	Staphylococcus aureus strain NMR08 chromosome 621 621 100% 7e-176 100.00 CP023560.1
Query_18043	CP023500.1	100	336	0	0	1	336	1525137	1524802	6.84e-176	621	Staphylococcus aureus strain FDAARGOS_412 chromosome, complete... 621 621 100% 7e-176 100.00 CP023500.1
Query_18043	CP023391.1	100	336	0	0	1	336	1844863	1844528	6.84e-176	621	Staphylococcus aureus subsp. aureus strain Newman_D2C... 621 621 100% 7e-176 100.00 CP023391.1
Query_18043	CP023390.1	100	336	0	0	1	336	1844863	1844528	6.84e-176	621	Staphylococcus aureus subsp. aureus str. Newman strain... 621 621 100% 7e-176 100.00 CP023390.1
Query_18043	AP014921.1	100	336	0	0	1	336	1815242	1814907	6.84e-176	621	Staphylococcus aureus DNA, complete genome, strain: JH4899 621 621 100% 7e-176 100.00 AP014921.1
Query_18043	CP019590.1	100	336	0	0	1	336	1890994	1890659	6.84e-176	621	Staphylococcus aureus strain C2406, complete genome 621 621 100% 7e-176 100.00 CP019590.1	ST8
Query_18043	CP020619.1	100	336	0	0	1	336	1886021	1885686	6.84e-176	621	Staphylococcus aureus strain JE2 chromosome, complete genome 621 621 100% 7e-176 100.00 CP020619.1
Query_18043	CP014444.1	100	336	0	0	1	336	1931956	1931621	6.84e-176	621	Staphylococcus aureus strain USA300-SUR24, complete genome 621 621 100% 7e-176 100.00 CP014444.1	ST8
Query_18043	CP014441.1	100	336	0	0	1	336	1927436	1927101	6.84e-176	621	Staphylococcus aureus strain USA300-SUR23, complete genome 621 621 100% 7e-176 100.00 CP014441.1	ST8
Query_18043	CP014438.1	100	336	0	0	1	336	1927436	1927101	6.84e-176	621	Staphylococcus aureus strain USA300-SUR22, complete genome 621 621 100% 7e-176 100.00 CP014438.1	ST8
Query_18043	CP014435.1	100	336	0	0	1	336	1931718	1931383	6.84e-176	621	Staphylococcus aureus strain USA300-SUR21, complete genome 621 621 100% 7e-176 100.00 CP014435.1	ST8
Query_18043	CP014432.1	100	336	0	0	1	336	1927437	1927102	6.84e-176	621	Staphylococcus aureus strain USA300-SUR20, complete genome 621 621 100% 7e-176 100.00 CP014432.1	ST8
Query_18043	CP014429.1	100	336	0	0	1	336	1931956	1931621	6.84e-176	621	Staphylococcus aureus strain USA300-SUR19, complete genome 621 621 100% 7e-176 100.00 CP014429.1	ST8
Query_18043	CP014426.1	100	336	0	0	1	336	1931956	1931621	6.84e-176	621	Staphylococcus aureus strain USA300-SUR18 621 621 100% 7e-176 100.00 CP014426.1	ST8
Query_18043	CP014423.1	100	336	0	0	1	336	1931956	1931621	6.84e-176	621	Staphylococcus aureus strain USA300-SUR17, complete genome 621 621 100% 7e-176 100.00 CP014423.1	ST8
Query_18043	CP014420.1	100	336	0	0	1	336	1931956	1931621	6.84e-176	621	Staphylococcus aureus strain USA300-SUR16, complete genome 621 621 100% 7e-176 100.00 CP014420.1	ST8
Query_18043	CP014415.1	100	336	0	0	1	336	1931956	1931621	6.84e-176	621	Staphylococcus aureus strain USA300-SUR15, complete genome 621 621 100% 7e-176 100.00 CP014415.1	ST8
Query_18043	CP014412.1	100	336	0	0	1	336	1931956	1931621	6.84e-176	621	Staphylococcus aureus strain USA300-SUR14, complete genome 621 621 100% 7e-176 100.00 CP014412.1	ST8
Query_18043	CP014409.1	100	336	0	0	1	336	1931718	1931383	6.84e-176	621	Staphylococcus aureus strain USA300-SUR13, complete genome 621 621 100% 7e-176 100.00 CP014409.1	ST8
Query_18043	CP014407.1	100	336	0	0	1	336	1888371	1888036	6.84e-176	621	Staphylococcus aureus strain USA300-SUR12, complete genome 621 621 100% 7e-176 100.00 CP014407.1	ST8
Query_18043	CP014402.1	100	336	0	0	1	336	1931797	1931462	6.84e-176	621	Staphylococcus aureus strain USA300-SUR11, complete genome 621 621 100% 7e-176 100.00 CP014402.1	ST8
Query_18043	CP014397.1	100	336	0	0	1	336	1931797	1931462	6.84e-176	621	Staphylococcus aureus strain USA300-SUR10, complete genome 621 621 100% 7e-176 100.00 CP014397.1	ST8
Query_18043	CP014392.1	100	336	0	0	1	336	1931797	1931462	6.84e-176	621	Staphylococcus aureus strain USA300-SUR9, complete genome 621 621 100% 7e-176 100.00 CP014392.1	ST8
Query_18043	CP014387.1	100	336	0	0	1	336	1931797	1931462	6.84e-176	621	Staphylococcus aureus strain USA300-SUR8 621 621 100% 7e-176 100.00 CP014387.1	ST8
Query_18043	CP014384.1	100	336	0	0	1	336	1931722	1931387	6.84e-176	621	Staphylococcus aureus strain USA300-SUR7, complete genome 621 621 100% 7e-176 100.00 CP014384.1	ST8
Query_18043	CP014381.1	100	336	0	0	1	336	1931718	1931383	6.84e-176	621	Staphylococcus aureus strain USA300-SUR6 621 621 100% 7e-176 100.00 CP014381.1	ST8
Query_18043	CP014371.1	100	336	0	0	1	336	1931797	1931462	6.84e-176	621	Staphylococcus aureus strain USA300-SUR4, complete genome 621 621 100% 7e-176 100.00 CP014371.1	ST8
Query_18043	CP014368.1	100	336	0	0	1	336	1931706	1931371	6.84e-176	621	Staphylococcus aureus strain USA300-SUR3, complete genome 621 621 100% 7e-176 100.00 CP014368.1	ST8
Query_18043	CP014365.1	100	336	0	0	1	336	1916954	1916619	6.84e-176	621	Staphylococcus aureus strain USA300-SUR2, complete genome 621 621 100% 7e-176 100.00 CP014365.1	ST8
Query_18043	CP014362.1	100	336	0	0	1	336	1916954	1916619	6.84e-176	621	Staphylococcus aureus strain USA300-SUR1, complete genome 621 621 100% 7e-176 100.00 CP014362.1	ST8
Query_18043	CP014376.1	100	336	0	0	1	336	1931797	1931462	6.84e-176	621	Staphylococcus aureus strain USA300-SUR5, complete genome 621 621 100% 7e-176 100.00 CP014376.1	ST8
Query_18043	CP009423.1	100	336	0	0	1	336	1916774	1916439	6.84e-176	621	Staphylococcus aureus subsp. aureus strain USA300_SUR1, comple... 621 621 100% 7e-176 100.00 CP009423.1	ST8
Query_18043	LT671859.1	100	336	0	0	1	336	1804046	1803711	6.84e-176	621	Staphylococcus aureus subsp. aureus isolate Clinical isolate... 621 621 100% 7e-176 100.00 LT671859.1
Query_18043	CP018205.1	100	336	0	0	1	336	1786801	1786466	6.84e-176	621	Staphylococcus aureus subsp. aureus strain HG001, complete genome 621 621 100% 7e-176 100.00 CP018205.1
Query_18043	LT598688.1	100	336	0	0	1	336	1844863	1844528	6.84e-176	621	Staphylococcus aureus isolate Sa_Newman_UoM genome assembly,... 621 621 100% 7e-176 100.00 LT598688.1
Query_18043	CP013231.1	100	336	0	0	1	336	914287	913952	6.84e-176	621	Staphylococcus aureus strain UTSW MRSA 55, complete sequence 621 621 100% 7e-176 100.00 CP013231.1
Query_18043	CP007676.1	100	336	0	0	1	336	1856273	1855938	6.84e-176	621	Staphylococcus aureus strain HUV05, complete genome 621 621 100% 7e-176 100.00 CP007676.1
Query_18043	CP007672.1	100	336	0	0	1	336	1853801	1853466	6.84e-176	621	Staphylococcus aureus strain CA12, complete genome 621 621 100% 7e-176 100.00 CP007672.1
Query_18043	CP007657.1	100	336	0	0	1	336	1867605	1867270	6.84e-176	621	Staphylococcus aureus strain V2200, complete genome 621 621 100% 7e-176 100.00 CP007657.1
Query_18043	CP007674.1	100	336	0	0	1	336	1850673	1850338	6.84e-176	621	Staphylococcus aureus strain CA15, complete genome 621 621 100% 7e-176 100.00 CP007674.1
Query_18043	CP007670.1	100	336	0	0	1	336	1866103	1865768	6.84e-176	621	Staphylococcus aureus strain M121, complete genome 621 621 100% 7e-176 100.00 CP007670.1
Query_18043	CP011526.1	100	336	0	0	1	336	1806813	1806478	6.84e-176	621	Staphylococcus aureus subsp. aureus DSM 20231, complete genome 621 621 100% 7e-176 100.00 CP011526.1
Query_18043	CP010300.1	100	336	0	0	1	336	1884331	1883996	6.84e-176	621	Staphylococcus aureus strain 27b_MRSA, complete genome 621 621 100% 7e-176 100.00 CP010300.1
Query_18043	CP010299.1	100	336	0	0	1	336	1884331	1883996	6.84e-176	621	Staphylococcus aureus strain 25b_MRSA, complete genome 621 621 100% 7e-176 100.00 CP010299.1
Query_18043	CP010298.1	100	336	0	0	1	336	1884330	1883995	6.84e-176	621	Staphylococcus aureus strain 26b_MRSA, complete genome 621 621 100% 7e-176 100.00 CP010298.1
Query_18043	CP010297.1	100	336	0	0	1	336	1884331	1883996	6.84e-176	621	Staphylococcus aureus strain 33b, complete genome 621 621 100% 7e-176 100.00 CP010297.1
Query_18043	CP010296.1	100	336	0	0	1	336	1884331	1883996	6.84e-176	621	Staphylococcus aureus strain 31b_MRSA, complete genome 621 621 100% 7e-176 100.00 CP010296.1
Query_18043	CP010295.1	100	336	0	0	1	336	1884331	1883996	6.84e-176	621	Staphylococcus aureus strain 29b_MRSA, complete genome 621 621 100% 7e-176 100.00 CP010295.1
Query_18043	CP007499.1	100	336	0	0	1	336	1964437	1964102	6.84e-176	621	Staphylococcus aureus strain 2395 USA500, complete genome 621 621 100% 7e-176 100.00 CP007499.1
Query_18043	CP007690.1	100	336	0	0	1	336	1885080	1884745	6.84e-176	621	Staphylococcus aureus strain UA-S391_USA300, complete genome 621 621 100% 7e-176 100.00 CP007690.1	ST8
Query_18043	CP007176.1	100	336	0	0	1	336	1890848	1890513	6.84e-176	621	Staphylococcus aureus USA300-ISMMS1, complete genome 621 621 100% 7e-176 100.00 CP007176.1	ST8
Query_18043	HF937103.1	100	336	0	0	1	336	1875023	1874688	6.84e-176	621	Staphylococcus aureus M1 complete genome 621 621 100% 7e-176 100.00 HF937103.1
Query_18043	CP003033.1	100	336	0	0	1	336	1745636	1745301	6.84e-176	621	Staphylococcus aureus subsp. aureus VC40, complete genome 621 621 100% 7e-176 100.00 CP003033.1
Query_18043	CP032468.1	100	336	0	0	1	336	2578390	2578055	6.84e-176	621	Staphylococcus aureus subsp. aureus strain SA H29 chromosome 621 621 100% 7e-176 100.00 CP032468.1
Query_18043	CP052028.1	100	336	0	0	1	336	1912473	1912138	6.84e-176	621	Staphylococcus aureus strain ER04648.3 chromosome, complete... 621 621 100% 7e-176 100.00 CP052028.1
Query_18043	CP052024.1	100	336	0	0	1	336	1804214	1803879	6.84e-176	621	Staphylococcus aureus strain ER05532.3 chromosome, complete... 621 621 100% 7e-176 100.00 CP052024.1
Query_18043	CP052012.1	100	336	0	0	1	336	1890513	1890178	6.84e-176	621	Staphylococcus aureus strain ER06206.3 chromosome, complete... 621 621 100% 7e-176 100.00 CP052012.1
Query_18043	CP052010.1	100	336	0	0	1	336	1889534	1889199	6.84e-176	621	Staphylococcus aureus strain ER06503.3 chromosome, complete... 621 621 100% 7e-176 100.00 CP052010.1
Query_18043	CP051997.1	100	336	0	0	1	336	1891060	1890725	6.84e-176	621	Staphylococcus aureus strain ER08181.3 chromosome, complete... 621 621 100% 7e-176 100.00 CP051997.1
Query_18043	CP051991.1	100	336	0	0	1	336	1933864	1933529	6.84e-176	621	Staphylococcus aureus strain ER08597.3 chromosome, complete... 621 621 100% 7e-176 100.00 CP051991.1
Query_18043	CP051978.1	100	336	0	0	1	336	1889588	1889253	6.84e-176	621	Staphylococcus aureus strain ER09362.3 chromosome, complete... 621 621 100% 7e-176 100.00 CP051978.1
Query_18043	CP051976.1	100	336	0	0	1	336	2008892	2008557	6.84e-176	621	Staphylococcus aureus strain ER09403.3 chromosome, complete... 621 621 100% 7e-176 100.00 CP051976.1
Query_18043	CP051967.1	100	336	0	0	1	336	1843596	1843261	6.84e-176	621	Staphylococcus aureus strain ER09615.3 chromosome, complete... 621 621 100% 7e-176 100.00 CP051967.1
Query_18043	CP051957.1	100	336	0	0	1	336	1892188	1891853	6.84e-176	621	Staphylococcus aureus strain ER09835.3 chromosome, complete... 621 621 100% 7e-176 100.00 CP051957.1
Query_18043	CP051952.1	100	336	0	0	1	336	1934154	1933819	6.84e-176	621	Staphylococcus aureus strain ER09970.3 chromosome, complete... 621 621 100% 7e-176 100.00 CP051952.1
Query_18043	CP051948.1	100	336	0	0	1	336	1934758	1934423	6.84e-176	621	Staphylococcus aureus strain ER09994.3 chromosome, complete... 621 621 100% 7e-176 100.00 CP051948.1
Query_18043	CP051947.1	100	336	0	0	1	336	1901570	1901235	6.84e-176	621	Staphylococcus aureus strain ER10066.3 chromosome, complete... 621 621 100% 7e-176 100.00 CP051947.1
Query_18043	CP051939.1	100	336	0	0	1	336	2833651	2833986	6.84e-176	621	Staphylococcus aureus strain ER10234.3 chromosome, complete... 621 621 100% 7e-176 100.00 CP051939.1
Query_18043	CP051937.1	100	336	0	0	1	336	1843905	1843570	6.84e-176	621	Staphylococcus aureus strain ER10292.3 chromosome, complete... 621 621 100% 7e-176 100.00 CP051937.1
Query_18043	CP051929.1	100	336	0	0	1	336	1911420	1911085	6.84e-176	621	Staphylococcus aureus strain ER10667.3 chromosome, complete... 621 621 100% 7e-176 100.00 CP051929.1
Query_18043	CP051910.1	100	336	0	0	1	336	1918810	1918475	6.84e-176	621	Staphylococcus aureus strain ER11236.3 chromosome, complete... 621 621 100% 7e-176 100.00 CP051910.1
Query_18043	CP051907.1	100	336	0	0	1	336	1888203	1887868	6.84e-176	621	Staphylococcus aureus strain ER11450.3 chromosome, complete... 621 621 100% 7e-176 100.00 CP051907.1
Query_18043	CP051901.1	100	336	0	0	1	336	1889401	1889066	6.84e-176	621	Staphylococcus aureus strain ER11558.3 chromosome, complete... 621 621 100% 7e-176 100.00 CP051901.1
Query_18043	CP050004.1	100	336	0	0	1	336	1890250	1889915	6.84e-176	621	Staphylococcus aureus strain pt186 chromosome, complete genome 621 621 100% 7e-176 100.00 CP050004.1
Query_18043	CP050002.1	100	336	0	0	1	336	1891183	1890848	6.84e-176	621	Staphylococcus aureus strain pt206 chromosome, complete genome 621 621 100% 7e-176 100.00 CP050002.1
Query_18043	CP049586.1	100	336	0	0	1	336	1835303	1834968	6.84e-176	621	Staphylococcus aureus strain pt169 chromosome, complete genome 621 621 100% 7e-176 100.00 CP049586.1
Query_18043	CP049575.1	100	336	0	0	1	336	1916121	1915786	6.84e-176	621	Staphylococcus aureus strain pt174 chromosome, complete genome 621 621 100% 7e-176 100.00 CP049575.1
Query_18043	CP049572.1	100	336	0	0	1	336	1890454	1890119	6.84e-176	621	Staphylococcus aureus strain pt176 chromosome, complete genome 621 621 100% 7e-176 100.00 CP049572.1
Query_18043	CP049569.1	100	336	0	0	1	336	1890525	1890190	6.84e-176	621	Staphylococcus aureus strain pt178 chromosome, complete genome 621 621 100% 7e-176 100.00 CP049569.1
Query_18043	CP049567.1	100	336	0	0	1	336	895986	896321	6.84e-176	621	Staphylococcus aureus strain pt179 chromosome, complete genome 621 621 100% 7e-176 100.00 CP049567.1
Query_18043	CP049565.1	100	336	0	0	1	336	1182661	1182326	6.84e-176	621	Staphylococcus aureus strain pt180 chromosome, complete genome 621 621 100% 7e-176 100.00 CP049565.1
Query_18043	CP049564.1	100	336	0	0	1	336	1889828	1889493	6.84e-176	621	Staphylococcus aureus strain pt181 chromosome, complete genome 621 621 100% 7e-176 100.00 CP049564.1
Query_18043	CP049558.1	100	336	0	0	1	336	1842050	1841715	6.84e-176	621	Staphylococcus aureus strain pt187 chromosome, complete genome 621 621 100% 7e-176 100.00 CP049558.1
Query_18043	CP049556.1	100	336	0	0	1	336	1859584	1859249	6.84e-176	621	Staphylococcus aureus strain pt189 chromosome, complete genome 621 621 100% 7e-176 100.00 CP049556.1
Query_18043	CP049534.1	100	336	0	0	1	336	1884010	1883675	6.84e-176	621	Staphylococcus aureus strain pt205 chromosome, complete genome 621 621 100% 7e-176 100.00 CP049534.1
Query_18043	CP049511.1	100	336	0	0	1	336	1889650	1889315	6.84e-176	621	Staphylococcus aureus strain pt216 chromosome, complete genome 621 621 100% 7e-176 100.00 CP049511.1
Query_18043	CP049508.1	100	336	0	0	1	336	1888173	1887838	6.84e-176	621	Staphylococcus aureus strain pt218 chromosome, complete genome 621 621 100% 7e-176 100.00 CP049508.1
Query_18043	CP049493.1	100	336	0	0	1	336	1884628	1884293	6.84e-176	621	Staphylococcus aureus strain pt225 chromosome, complete genome 621 621 100% 7e-176 100.00 CP049493.1
Query_18043	CP049465.1	100	336	0	0	1	336	1890636	1890301	6.84e-176	621	Staphylococcus aureus strain pt240 chromosome, complete genome 621 621 100% 7e-176 100.00 CP049465.1
Query_18043	CP049463.1	100	336	0	0	1	336	1890275	1889940	6.84e-176	621	Staphylococcus aureus strain pt241 chromosome, complete genome 621 621 100% 7e-176 100.00 CP049463.1
Query_18043	CP049452.1	100	336	0	0	1	336	1890440	1890105	6.84e-176	621	Staphylococcus aureus strain pt248 chromosome, complete genome 621 621 100% 7e-176 100.00 CP049452.1
Query_18043	CP049445.1	100	336	0	0	1	336	1890675	1890340	6.84e-176	621	Staphylococcus aureus strain pt250 chromosome, complete genome 621 621 100% 7e-176 100.00 CP049445.1
Query_18043	CP049440.1	100	336	0	0	1	336	1891325	1890990	6.84e-176	621	Staphylococcus aureus strain pt253 chromosome, complete genome 621 621 100% 7e-176 100.00 CP049440.1
Query_18043	CP049434.1	100	336	0	0	1	336	1858264	1857929	6.84e-176	621	Staphylococcus aureus strain pt256 chromosome, complete genome 621 621 100% 7e-176 100.00 CP049434.1
Query_18043	CP049431.1	100	336	0	0	1	336	1890410	1890075	6.84e-176	621	Staphylococcus aureus strain pt258 chromosome, complete genome 621 621 100% 7e-176 100.00 CP049431.1
Query_18043	CP049427.1	100	336	0	0	1	336	1889529	1889194	6.84e-176	621	Staphylococcus aureus strain pt260 chromosome, complete genome 621 621 100% 7e-176 100.00 CP049427.1
Query_18043	CP049587.1	100	336	0	0	1	336	1876412	1876077	6.84e-176	621	Staphylococcus aureus strain pt269 chromosome, complete genome 621 621 100% 7e-176 100.00 CP049587.1
Query_18043	CP049416.1	100	336	0	0	1	336	1884400	1884065	6.84e-176	621	Staphylococcus aureus strain pt270 chromosome, complete genome 621 621 100% 7e-176 100.00 CP049416.1
Query_18043	CP049410.1	100	336	0	0	1	336	1891278	1890943	6.84e-176	621	Staphylococcus aureus strain pt272 chromosome, complete genome 621 621 100% 7e-176 100.00 CP049410.1
Query_18043	CP049406.1	100	336	0	0	1	336	1889581	1889246	6.84e-176	621	Staphylococcus aureus strain pt275 chromosome, complete genome 621 621 100% 7e-176 100.00 CP049406.1
Query_18043	CP049405.1	100	336	0	0	1	336	1890475	1890140	6.84e-176	621	Staphylococcus aureus strain pt276 chromosome, complete genome 621 621 100% 7e-176 100.00 CP049405.1
Query_18043	CP049403.1	100	336	0	0	1	336	1865464	1865129	6.84e-176	621	Staphylococcus aureus strain pt277 chromosome, complete genome 621 621 100% 7e-176 100.00 CP049403.1
Query_18043	CP049389.1	100	336	0	0	1	336	1859353	1859018	6.84e-176	621	Staphylococcus aureus strain pt287 chromosome, complete genome 621 621 100% 7e-176 100.00 CP049389.1
Query_18043	CP049386.1	100	336	0	0	1	336	1844289	1843954	6.84e-176	621	Staphylococcus aureus strain pt289 chromosome, complete genome 621 621 100% 7e-176 100.00 CP049386.1
Query_18043	CP049383.1	100	336	0	0	1	336	1893407	1893072	6.84e-176	621	Staphylococcus aureus strain pt291 chromosome, complete genome 621 621 100% 7e-176 100.00 CP049383.1
Query_18043	CP049381.1	100	336	0	0	1	336	1958446	1958111	6.84e-176	621	Staphylococcus aureus strain pt293 chromosome, complete genome 621 621 100% 7e-176 100.00 CP049381.1
Query_18043	CP049377.1	100	336	0	0	1	336	1889456	1889121	6.84e-176	621	Staphylococcus aureus strain pt297 chromosome, complete genome 621 621 100% 7e-176 100.00 CP049377.1
Query_18043	CP058615.1	100	336	0	0	1	336	1084039	1084374	6.84e-176	621	Staphylococcus aureus strain 110900 chromosome, complete genome 621 621 100% 7e-176 100.00 CP058615.1
Query_18043	CP058613.1	100	336	0	0	1	336	1816632	1816297	6.84e-176	621	Staphylococcus aureus strain 128254 chromosome, complete genome 621 621 100% 7e-176 100.00 CP058613.1
Query_18043	CP058312.1	100	336	0	0	1	336	1072537	1072872	6.84e-176	621	Staphylococcus aureus strain BLR-DV chromosome, complete genome 621 621 100% 7e-176 100.00 CP058312.1
Query_18043	CP002643.1	100	336	0	0	1	336	1864257	1863922	6.84e-176	621	Staphylococcus aureus subsp. aureus T0131, complete genome 621 621 100% 7e-176 100.00 CP002643.1	ST239
Query_18043	CP002120.1	100	336	0	0	1	336	1865103	1864768	6.84e-176	621	Staphylococcus aureus subsp. aureus str. JKD6008, complete genome 621 621 100% 7e-176 100.00 CP002120.1
Query_18043	CP000730.1	100	336	0	0	1	336	1885083	1884748	6.84e-176	621	Staphylococcus aureus subsp. aureus USA300_TCH1516, complete... 621 621 100% 7e-176 100.00 CP000730.1	ST8
Query_18043	AP009351.1	100	336	0	0	1	336	1844863	1844528	6.84e-176	621	Staphylococcus aureus subsp. aureus str. Newman DNA, complete... 621 621 100% 7e-176 100.00 AP009351.1
Query_18043	CP000046.1	100	336	0	0	1	336	1862022	1861687	6.84e-176	621	Staphylococcus aureus subsp. aureus COL, complete genome 621 621 100% 7e-176 100.00 CP000046.1	ST250
Query_18043	CP000253.1	100	336	0	0	1	336	1788007	1787672	6.84e-176	621	Staphylococcus aureus subsp. aureus NCTC 8325, complete genome 621 621 100% 7e-176 100.00 CP000253.1	ST8
Query_18043	CP000255.1	100	336	0	0	1	336	1884333	1883998	6.84e-176	621	Staphylococcus aureus subsp. aureus USA300_FPR3757, complete... 621 621 100% 7e-176 100.00 CP000255.1	ST8
Query_18043	AJ567427.1	100	336	0	0	1	336	44	379	6.84e-176	621	Staphylococcus aureus partial mrp-homologue gene for fmtB-like... 621 621 100% 7e-176 100.00 AJ567427.1
Query_18043	CP053353.1	99.702	336	1	0	1	336	2528339	2528004	3.18e-174	616	Staphylococcus aureus strain 16405 plasmid unnamed, complete... 616 616 100% 3e-174 99.70 CP053353.1
Query_18043	CP053639.1	99.702	336	1	0	1	336	2579856	2579521	3.18e-174	616	Staphylococcus aureus strain 14732 chromosome, complete genome 616 616 100% 3e-174 99.70 CP053639.1
Query_18043	CP030658.1	99.702	336	1	0	1	336	1839266	1838931	3.18e-174	616	Staphylococcus aureus strain ER02969.3 chromosome, complete... 616 616 100% 3e-174 99.70 CP030658.1
Query_18043	CP030709.1	99.702	336	1	0	1	336	1838254	1837919	3.18e-174	616	Staphylococcus aureus strain ER04060.3 chromosome, complete... 616 616 100% 3e-174 99.70 CP030709.1
Query_18043	CP030566.1	99.702	336	1	0	1	336	1883826	1883491	3.18e-174	616	Staphylococcus aureus strain ER03864.3 chromosome, complete... 616 616 100% 3e-174 99.70 CP030566.1
Query_18043	CP030525.1	99.702	336	1	0	1	336	1894176	1893841	3.18e-174	616	Staphylococcus aureus strain ER04174.3 chromosome, complete... 616 616 100% 3e-174 99.70 CP030525.1
Query_18043	CP030588.1	99.702	336	1	0	1	336	1838484	1838149	3.18e-174	616	Staphylococcus aureus strain ER02988.3 chromosome, complete... 616 616 100% 3e-174 99.70 CP030588.1
Query_18043	CP030557.1	99.702	336	1	0	1	336	1854434	1854099	3.18e-174	616	Staphylococcus aureus strain ER03750.3 chromosome, complete... 616 616 100% 3e-174 99.70 CP030557.1
Query_18043	CP030558.1	99.702	336	1	0	1	336	1896852	1896517	3.18e-174	616	Staphylococcus aureus strain ER04069.3 chromosome, complete... 616 616 100% 3e-174 99.70 CP030558.1
Query_18043	CP030443.1	99.702	336	1	0	1	336	1914284	1913949	3.18e-174	616	Staphylococcus aureus strain ER01838.3 chromosome, complete... 616 616 100% 3e-174 99.70 CP030443.1
Query_18043	CP030470.1	99.702	336	1	0	1	336	1855838	1855503	3.18e-174	616	Staphylococcus aureus strain ER01109.3 chromosome, complete... 616 616 100% 3e-174 99.70 CP030470.1
Query_18043	CP030459.1	99.702	336	1	0	1	336	1850366	1850031	3.18e-174	616	Staphylococcus aureus strain ER04013.3 chromosome, complete... 616 616 100% 3e-174 99.70 CP030459.1
Query_18043	CP030398.1	99.702	336	1	0	1	336	1892932	1892597	3.18e-174	616	Staphylococcus aureus strain ER04612.3 chromosome, complete... 616 616 100% 3e-174 99.70 CP030398.1
Query_18043	CP030411.1	99.702	336	1	0	1	336	1878364	1878029	3.18e-174	616	Staphylococcus aureus strain ER04567.3 chromosome, complete... 616 616 100% 3e-174 99.70 CP030411.1
Query_18043	CP043302.1	99.702	336	1	0	1	336	2761083	2760748	3.18e-174	616	Staphylococcus aureus strain 16445 chromosome, complete genome 616 616 100% 3e-174 99.70 CP043302.1
Query_18043	CP040619.1	99.702	336	1	0	1	336	1840065	1839730	3.18e-174	616	Staphylococcus aureus strain J01 chromosome, complete genome 616 616 100% 3e-174 99.70 CP040619.1
Query_18043	CP039164.1	99.702	336	1	0	1	336	1806354	1806019	3.18e-174	616	Staphylococcus aureus strain R46 chromosome, complete genome 616 616 100% 3e-174 99.70 CP039164.1
Query_18043	CP039157.1	99.702	336	1	0	1	336	1811711	1811376	3.18e-174	616	Staphylococcus aureus strain P10 chromosome, complete genome 616 616 100% 3e-174 99.70 CP039157.1
Query_18043	LR027878.1	99.702	336	1	0	1	336	1914720	1914385	3.18e-174	616	Staphylococcus aureus strain BPH2003 genome assembly,... 616 616 100% 3e-174 99.70 LR027878.1
Query_18043	CP030138.1	99.702	336	1	0	1	336	1872884	1872549	3.18e-174	616	Staphylococcus aureus strain M48 chromosome, complete genome 616 616 100% 3e-174 99.70 CP030138.1
Query_18043	CP030137.1	99.702	336	1	0	1	336	967602	967937	3.18e-174	616	Staphylococcus aureus strain M51 chromosome, complete genome 616 616 100% 3e-174 99.70 CP030137.1
Query_18043	LR130515.1	99.702	336	1	0	1	336	1913140	1912805	3.18e-174	616	Staphylococcus aureus strain BPH2947 genome assembly,... 616 616 100% 3e-174 99.70 LR130515.1
Query_18043	CP029685.1	99.702	336	1	0	1	336	1951653	1951318	3.18e-174	616	Staphylococcus aureus strain CMRSA-3 chromosome, complete genome 616 616 100% 3e-174 99.70 CP029685.1
Query_18043	CP027788.1	99.702	336	1	0	1	336	1909826	1909491	3.18e-174	616	Staphylococcus aureus strain CMRSA-6 chromosome, complete genome 616 616 100% 3e-174 99.70 CP027788.1
Query_18043	LS483319.1	99.702	336	1	0	1	336	1276108	1276443	3.18e-174	616	Staphylococcus aureus strain NCTC13140 genome assembly,... 616 616 100% 3e-174 99.70 LS483319.1
Query_18043	CP026072.1	99.702	336	1	0	1	336	2638703	2639038	3.18e-174	616	Staphylococcus aureus strain NRS120 chromosome, complete genome 616 616 100% 3e-174 99.70 CP026072.1
Query_18043	CP018629.1	99.702	336	1	0	1	336	587438	587773	3.18e-174	616	Staphylococcus aureus strain MRSA107 chromosome, complete genome 616 616 100% 3e-174 99.70 CP018629.1
Query_18043	AP017377.1	99.702	336	1	0	1	336	964585	964920	3.18e-174	616	Staphylococcus aureus DNA, complete genome, strain: OC8 616 616 100% 3e-174 99.70 AP017377.1
Query_18043	CP013959.1	99.702	336	1	0	1	336	1950813	1950478	3.18e-174	616	Staphylococcus aureus strain V605, complete genome 616 616 100% 3e-174 99.70 CP013959.1
Query_18043	CP013957.1	99.702	336	1	0	1	336	1908533	1908198	3.18e-174	616	Staphylococcus aureus strain V521, complete genome 616 616 100% 3e-174 99.70 CP013957.1
Query_18043	CP012018.1	99.702	336	1	0	1	336	1970894	1970559	3.18e-174	616	Staphylococcus aureus subsp. aureus strain Gv88, complete genome 616 616 100% 3e-174 99.70 CP012018.1
Query_18043	CP012015.1	99.702	336	1	0	1	336	1971615	1971280	3.18e-174	616	Staphylococcus aureus subsp. aureus strain Gv51, complete genome 616 616 100% 3e-174 99.70 CP012015.1
Query_18043	CP012013.1	99.702	336	1	0	1	336	1979708	1979373	3.18e-174	616	Staphylococcus aureus subsp. aureus strain Be62, complete genome 616 616 100% 3e-174 99.70 CP012013.1
Query_18043	CP012012.1	99.702	336	1	0	1	336	1965663	1965328	3.18e-174	616	Staphylococcus aureus subsp. aureus strain HC1335, complete... 616 616 100% 3e-174 99.70 CP012012.1
Query_18043	CP012011.1	99.702	336	1	0	1	336	2023062	2022727	3.18e-174	616	Staphylococcus aureus subsp. aureus strain HC1340, complete... 616 616 100% 3e-174 99.70 CP012011.1
Query_18043	CP009681.1	99.702	336	1	0	1	336	624977	625312	3.18e-174	616	Staphylococcus aureus subsp. aureus strain Gv69, complete genome 616 616 100% 3e-174 99.70 CP009681.1
Query_18043	CP007447.1	99.702	336	1	0	1	336	1877753	1877418	3.18e-174	616	Staphylococcus aureus strain XN108, complete genome 616 616 100% 3e-174 99.70 CP007447.1
Query_18043	CP006838.1	99.702	336	1	0	1	336	1909242	1908907	3.18e-174	616	Staphylococcus aureus subsp. aureus Z172, complete genome 616 616 100% 3e-174 99.70 CP006838.1	ST239
Query_18043	CP005288.1	99.702	336	1	0	1	336	1968750	1968415	3.18e-174	616	Staphylococcus aureus strain Bmb9393 chromosome, complete genome 616 616 100% 3e-174 99.70 CP005288.1	ST239
Query_18043	CP051982.1	99.702	336	1	0	1	336	1136144	1136479	3.18e-174	616	Staphylococcus aureus strain ER09245.3 chromosome, complete... 616 616 100% 3e-174 99.70 CP051982.1
Query_18043	CP051972.1	99.702	336	1	0	1	336	1136196	1136531	3.18e-174	616	Staphylococcus aureus strain ER09494.3 chromosome, complete... 616 616 100% 3e-174 99.70 CP051972.1
Query_18043	CP051958.1	99.702	336	1	0	1	336	749511	749176	3.18e-174	616	Staphylococcus aureus strain ER09761.3 chromosome, complete... 616 616 100% 3e-174 99.70 CP051958.1
Query_18043	CP051926.1	99.702	336	1	0	1	336	1861485	1861150	3.18e-174	616	Staphylococcus aureus strain ER10698.3 chromosome, complete... 616 616 100% 3e-174 99.70 CP051926.1
Query_18043	CP051918.1	99.702	336	1	0	1	336	1834425	1834090	3.18e-174	616	Staphylococcus aureus strain ER10871.3 chromosome, complete... 616 616 100% 3e-174 99.70 CP051918.1
Query_18043	CP051902.1	99.702	336	1	0	1	336	1800530	1800195	3.18e-174	616	Staphylococcus aureus strain ER11544.3 chromosome, complete... 616 616 100% 3e-174 99.70 CP051902.1
Query_18043	CP049991.1	99.702	336	1	0	1	336	1950910	1950575	3.18e-174	616	Staphylococcus aureus strain pt232 chromosome, complete genome 616 616 100% 3e-174 99.70 CP049991.1
Query_18043	CP049583.1	99.702	336	1	0	1	336	1854437	1854102	3.18e-174	616	Staphylococcus aureus strain pt171 chromosome, complete genome 616 616 100% 3e-174 99.70 CP049583.1
Query_18043	CP049560.1	99.702	336	1	0	1	336	1867580	1867245	3.18e-174	616	Staphylococcus aureus strain pt184 chromosome, complete genome 616 616 100% 3e-174 99.70 CP049560.1
Query_18043	CP049554.1	99.702	336	1	0	1	336	1834425	1834090	3.18e-174	616	Staphylococcus aureus strain pt191 chromosome, complete genome 616 616 100% 3e-174 99.70 CP049554.1
Query_18043	CP049547.1	99.702	336	1	0	1	336	1850364	1850029	3.18e-174	616	Staphylococcus aureus strain pt194 chromosome, complete genome 616 616 100% 3e-174 99.70 CP049547.1
Query_18043	CP049545.1	99.702	336	1	0	1	336	1911657	1911322	3.18e-174	616	Staphylococcus aureus strain pt195 chromosome, complete genome 616 616 100% 3e-174 99.70 CP049545.1
Query_18043	CP049503.1	99.702	336	1	0	1	336	1913881	1913546	3.18e-174	616	Staphylococcus aureus strain pt220 chromosome, complete genome 616 616 100% 3e-174 99.70 CP049503.1
Query_18043	CP049485.1	99.702	336	1	0	1	336	1950496	1950161	3.18e-174	616	Staphylococcus aureus strain pt229 chromosome, complete genome 616 616 100% 3e-174 99.70 CP049485.1
Query_18043	CP049476.1	99.702	336	1	0	1	336	1880399	1880064	3.18e-174	616	Staphylococcus aureus strain pt234 chromosome, complete genome 616 616 100% 3e-174 99.70 CP049476.1
Query_18043	CP049470.1	99.702	336	1	0	1	336	1896823	1896488	3.18e-174	616	Staphylococcus aureus strain pt237 chromosome, complete genome 616 616 100% 3e-174 99.70 CP049470.1
Query_18043	CP049468.1	99.702	336	1	0	1	336	1855102	1854767	3.18e-174	616	Staphylococcus aureus strain pt238 chromosome, complete genome 616 616 100% 3e-174 99.70 CP049468.1
Query_18043	CP049437.1	99.702	336	1	0	1	336	1797923	1797588	3.18e-174	616	Staphylococcus aureus strain pt254 chromosome, complete genome 616 616 100% 3e-174 99.70 CP049437.1
Query_18043	CP049432.1	99.702	336	1	0	1	336	1911790	1911455	3.18e-174	616	Staphylococcus aureus strain pt257 chromosome, complete genome 616 616 100% 3e-174 99.70 CP049432.1
Query_18043	CP049397.1	99.702	336	1	0	1	336	1861174	1860839	3.18e-174	616	Staphylococcus aureus strain pt281 chromosome, complete genome 616 616 100% 3e-174 99.70 CP049397.1
Query_18043	CP049395.1	99.702	336	1	0	1	336	1899623	1899288	3.18e-174	616	Staphylococcus aureus strain pt282 chromosome, complete genome 616 616 100% 3e-174 99.70 CP049395.1
Query_18043	CP049380.1	99.702	336	1	0	1	336	1872255	1871920	3.18e-174	616	Staphylococcus aureus strain pt294 chromosome, complete genome 616 616 100% 3e-174 99.70 CP049380.1
Query_18043	CP049379.1	99.702	336	1	0	1	336	1942471	1942136	3.18e-174	616	Staphylococcus aureus strain pt296 chromosome, complete genome 616 616 100% 3e-174 99.70 CP049379.1
Query_18043	CP060631.1	99.702	336	1	0	1	336	1528747	1529082	3.18e-174	616	Staphylococcus aureus strain R3 chromosome 616 616 100% 3e-174 99.70 CP060631.1
Query_18043	CP060630.1	99.702	336	1	0	1	336	1356421	1356086	3.18e-174	616	Staphylococcus aureus strain R9 chromosome 616 616 100% 3e-174 99.70 CP060630.1
Query_18043	FN433596.1	99.702	336	1	0	1	336	1906732	1906397	3.18e-174	616	Staphylococcus aureus subsp. aureus TW20, complete genome 616 616 100% 3e-174 99.70 FN433596.1	ST239
Query_18043	CP042650.1	99.405	336	2	0	1	336	1906335	1906000	1.48e-172	610	Staphylococcus aureus strain X22 chromosome, complete genome 610 610 100% 1e-172 99.40 CP042650.1
Query_18043	CP054876.1	99.107	336	3	0	1	336	1831529	1831194	6.89e-171	604	Staphylococcus aureus subsp. aureus strain Dresden-275757... 604 604 100% 7e-171 99.11 CP054876.1
Query_18043	CP038229.1	99.107	336	3	0	1	336	1817482	1817147	6.89e-171	604	Staphylococcus aureus strain MJ163 chromosome, complete genome 604 604 100% 7e-171 99.11 CP038229.1
Query_18043	CP047021.1	99.107	336	3	0	1	336	1780371	1780036	6.89e-171	604	Staphylococcus aureus strain M2024 chromosome, complete genome 604 604 100% 7e-171 99.11 CP047021.1
Query_18043	CP048431.1	99.107	336	3	0	1	336	215501	215836	6.89e-171	604	Staphylococcus aureus strain SA1428 chromosome, complete genome 604 604 100% 7e-171 99.11 CP048431.1
Query_18043	CP047852.1	99.107	336	3	0	1	336	227814	228149	6.89e-171	604	Staphylococcus aureus strain UP_274 chromosome, complete genome 604 604 100% 7e-171 99.11 CP047852.1
Query_18043	CP047841.1	99.107	336	3	0	1	336	216917	217252	6.89e-171	604	Staphylococcus aureus strain UP_644 chromosome, complete genome 604 604 100% 7e-171 99.11 CP047841.1
Query_18043	CP047847.1	99.107	336	3	0	1	336	260056	260391	6.89e-171	604	Staphylococcus aureus strain UP_522 chromosome, complete genome 604 604 100% 7e-171 99.11 CP047847.1
Query_18043	CP047790.1	99.107	336	3	0	1	336	227633	227968	6.89e-171	604	Staphylococcus aureus strain UP_830 chromosome, complete genome 604 604 100% 7e-171 99.11 CP047790.1
Query_18043	CP047835.1	99.107	336	3	0	1	336	235779	236114	6.89e-171	604	Staphylococcus aureus strain UP_883 chromosome, complete genome 604 604 100% 7e-171 99.11 CP047835.1
Query_18043	CP047784.1	99.107	336	3	0	1	336	1768558	1768223	6.89e-171	604	Staphylococcus aureus strain UP_1209 chromosome, complete genome 604 604 100% 7e-171 99.11 CP047784.1
Query_18043	CP047813.1	99.107	336	3	0	1	336	213602	213937	6.89e-171	604	Staphylococcus aureus strain UP_1500 chromosome, complete genome 604 604 100% 7e-171 99.11 CP047813.1
Query_18043	CP047807.1	99.107	336	3	0	1	336	216570	216905	6.89e-171	604	Staphylococcus aureus strain UP_1612 chromosome, complete genome 604 604 100% 7e-171 99.11 CP047807.1
Query_18043	CP041746.1	99.107	336	3	0	1	336	853810	853475	6.89e-171	604	Staphylococcus aureus strain 6538P chromosome, complete genome 604 604 100% 7e-171 99.11 CP041746.1
Query_18043	CP030550.1	99.107	336	3	0	1	336	1810500	1810165	6.89e-171	604	Staphylococcus aureus strain ER03364.3 chromosome, complete... 604 604 100% 7e-171 99.11 CP030550.1
Query_18043	CP043920.1	99.107	336	3	0	1	336	1840921	1840586	6.89e-171	604	Staphylococcus aureus strain GHA4 chromosome 604 604 100% 7e-171 99.11 CP043920.1
Query_18043	AP020316.1	99.107	336	3	0	1	336	209271	209606	6.89e-171	604	Staphylococcus aureus KUH140331 DNA, complete genome 604 604 100% 7e-171 99.11 AP020316.1
Query_18043	CP031265.1	99.107	336	3	0	1	336	1789399	1789064	6.89e-171	604	Staphylococcus aureus strain 13 chromosome, complete genome 604 604 100% 7e-171 99.11 CP031265.1
Query_18043	AP019751.1	99.107	336	3	0	1	336	1921046	1920711	6.89e-171	604	Staphylococcus aureus JRA307 DNA, complete genome 604 604 100% 7e-171 99.11 AP019751.1	ST1
Query_18043	CP039167.1	99.107	336	3	0	1	336	1836595	1836260	6.89e-171	604	Staphylococcus aureus strain R50 chromosome, complete genome 604 604 100% 7e-171 99.11 CP039167.1
Query_18043	CP039160.1	99.107	336	3	0	1	336	1793583	1793248	6.89e-171	604	Staphylococcus aureus strain Lr6 chromosome, complete genome 604 604 100% 7e-171 99.11 CP039160.1
Query_18043	CP039992.1	99.107	336	3	0	1	336	1804415	1804080	6.89e-171	604	Staphylococcus aureus strain Lr3 chromosome, complete genome 604 604 100% 7e-171 99.11 CP039992.1
Query_18043	CP039848.1	99.107	336	3	0	1	336	907361	907696	6.89e-171	604	Staphylococcus aureus strain 2030RH1 chromosome 604 604 100% 7e-171 99.11 CP039848.1
Query_18043	CP026646.1	99.107	336	3	0	1	336	1850705	1850370	6.89e-171	604	Staphylococcus aureus strain 2288 chromosome, complete genome 604 604 100% 7e-171 99.11 CP026646.1
Query_18043	LR134139.1	99.107	336	3	0	1	336	1790002	1789667	6.89e-171	604	Staphylococcus aureus strain NCTC4163 genome assembly,... 604 604 100% 7e-171 99.11 LR134139.1
Query_18043	LR134087.1	99.107	336	3	0	1	336	1850813	1850478	6.89e-171	604	Staphylococcus aureus strain NCTC7121 genome assembly,... 604 604 100% 7e-171 99.11 LR134087.1
Query_18043	LR133917.1	99.107	336	3	0	1	336	1777615	1777280	6.89e-171	604	Staphylococcus aureus strain NCTC8317 genome assembly,... 604 604 100% 7e-171 99.11 LR133917.1
Query_18043	CP034441.1	99.107	336	3	0	1	336	2382096	2382431	6.89e-171	604	Staphylococcus aureus strain PMB 81-4 chromosome, complete genome 604 604 100% 7e-171 99.11 CP034441.1
Query_18043	CP033505.1	99.107	336	3	0	1	336	1821852	1821517	6.89e-171	604	Staphylococcus aureus strain ATCC BAA-39 chromosome, complete... 604 604 100% 7e-171 99.11 CP033505.1
Query_18043	CP033506.1	99.107	336	3	0	1	336	1824158	1823823	6.89e-171	604	Staphylococcus aureus strain ATCC BAA-39 chromosome, complete... 604 604 100% 7e-171 99.11 CP033506.1
Query_18043	AP018923.1	99.107	336	3	0	1	336	1895365	1895030	6.89e-171	604	Staphylococcus aureus JMUB3031 DNA, complete genome 604 604 100% 7e-171 99.11 AP018923.1
Query_18043	AP018922.1	99.107	336	3	0	1	336	1782084	1781749	6.89e-171	604	Staphylococcus aureus JMUB1273 DNA, complete genome 604 604 100% 7e-171 99.11 AP018922.1
Query_18043	CP035670.1	99.107	336	3	0	1	336	2329971	2329636	6.89e-171	604	Staphylococcus aureus subsp. aureus strain VB9352 chromosome,... 604 604 100% 7e-171 99.11 CP035670.1
Query_18043	LR130509.1	99.107	336	3	0	1	336	1784479	1784144	6.89e-171	604	Staphylococcus aureus strain BPH2760 genome assembly,... 604 604 100% 7e-171 99.11 LR130509.1
Query_18043	CP022607.1	99.107	336	3	0	1	336	1761133	1760798	6.89e-171	604	Staphylococcus aureus strain FORC_061 chromosome, complete genome 604 604 100% 7e-171 99.11 CP022607.1
Query_18043	CP031130.1	99.107	336	3	0	1	336	1792150	1791815	6.89e-171	604	Staphylococcus aureus strain F17SA003 chromosome, complete genome 604 604 100% 7e-171 99.11 CP031130.1
Query_18043	CP031131.1	99.107	336	3	0	1	336	1807639	1807304	6.89e-171	604	Staphylococcus aureus strain E16SA093 chromosome, complete genome 604 604 100% 7e-171 99.11 CP031131.1
Query_18043	LS483324.1	99.107	336	3	0	1	336	1850821	1850486	6.89e-171	604	Staphylococcus aureus strain NCTC10344 genome assembly,... 604 604 100% 7e-171 99.11 LS483324.1
Query_18043	LS483314.1	99.107	336	3	0	1	336	1836323	1835988	6.89e-171	604	Staphylococcus aureus strain NCTC3761 genome assembly,... 604 604 100% 7e-171 99.11 LS483314.1
Query_18043	LS483311.1	99.107	336	3	0	1	336	1887496	1887161	6.89e-171	604	Staphylococcus aureus strain NCTC6136 genome assembly,... 604 604 100% 7e-171 99.11 LS483311.1
Query_18043	LS483310.1	99.107	336	3	0	1	336	1735087	1734752	6.89e-171	604	Staphylococcus aureus strain NCTC9752 genome assembly,... 604 604 100% 7e-171 99.11 LS483310.1
Query_18043	LS483308.1	99.107	336	3	0	1	336	1795264	1794929	6.89e-171	604	Staphylococcus aureus strain NCTC13137 genome assembly,... 604 604 100% 7e-171 99.11 LS483308.1
Query_18043	CP029681.1	99.107	336	3	0	1	336	566321	566656	6.89e-171	604	Staphylococcus aureus strain AR_0473 chromosome, complete genome 604 604 100% 7e-171 99.11 CP029681.1
Query_18043	CP029649.1	99.107	336	3	0	1	336	2774692	2775027	6.89e-171	604	Staphylococcus aureus strain AR_0472 chromosome, complete genome 604 604 100% 7e-171 99.11 CP029649.1
Query_18043	CP029629.1	99.107	336	3	0	1	336	947792	948127	6.89e-171	604	Staphylococcus aureus strain MOK063 chromosome, complete genome 604 604 100% 7e-171 99.11 CP029629.1
Query_18043	CP028189.1	99.107	336	3	0	1	336	805387	805052	6.89e-171	604	Staphylococcus aureus strain CFSAN018750 chromosome, complete... 604 604 100% 7e-171 99.11 CP028189.1
Query_18043	CP020354.1	99.107	336	3	0	1	336	1783106	1782771	6.89e-171	604	Staphylococcus aureus strain FORC59 chromosome, complete genome 604 604 100% 7e-171 99.11 CP020354.1
Query_18043	AP018376.1	99.107	336	3	0	1	336	1754196	1753861	6.89e-171	604	Staphylococcus aureus SA003 DNA, nearly complete genome 604 604 100% 7e-171 99.11 AP018376.1
Query_18043	CP026964.1	99.107	336	3	0	1	336	1730370	1730705	6.89e-171	604	Staphylococcus aureus strain FDAARGOS_2 chromosome, complete... 604 604 100% 7e-171 99.11 CP026964.1
Query_18043	CP026957.1	99.107	336	3	0	1	336	281148	281483	6.89e-171	604	Staphylococcus aureus strain FDAARGOS_43 chromosome, complete... 604 604 100% 7e-171 99.11 CP026957.1
Query_18043	CP020656.1	99.107	336	3	0	1	336	2458164	2458499	6.89e-171	604	Staphylococcus aureus strain K5 chromosome, complete genome 604 604 100% 7e-171 99.11 CP020656.1
Query_18043	CP026073.1	99.107	336	3	0	1	336	269907	270242	6.89e-171	604	Staphylococcus aureus strain Mw2 chromosome, complete genome 604 604 100% 7e-171 99.11 CP026073.1
Query_18043	CP016856.2	99.107	336	3	0	1	336	2352906	2353241	6.89e-171	604	Staphylococcus aureus subsp. aureus strain 2148.N chromosome,... 604 604 100% 7e-171 99.11 CP016856.2
Query_18043	CP020714.1	99.107	336	3	0	1	336	1695781	1696116	6.89e-171	604	Staphylococcus aureus strain K18 chromosome, complete genome 604 604 100% 7e-171 99.11 CP020714.1
Query_18043	CP020713.1	99.107	336	3	0	1	336	1052770	1053105	6.89e-171	604	Staphylococcus aureus strain K17 chromosome, complete genome 604 604 100% 7e-171 99.11 CP020713.1
Query_18043	CP019574.1	99.107	336	3	0	1	336	1847293	1846958	6.89e-171	604	Staphylococcus aureus strain USA400-0051 chromosome, complete... 604 604 100% 7e-171 99.11 CP019574.1	ST1
Query_18043	CP017680.1	99.107	336	3	0	1	336	1782340	1782005	6.89e-171	604	Staphylococcus aureus strain CFSAN007851 chromosome, complete... 604 604 100% 7e-171 99.11 CP017680.1
Query_18043	CP016398.1	99.107	336	3	0	1	336	1783038	1782703	6.89e-171	604	Staphylococcus aureus strain FORC_040, complete genome 604 604 100% 7e-171 99.11 CP016398.1
Query_18043	CP017115.1	99.107	336	3	0	1	336	1833757	1833422	6.89e-171	604	Staphylococcus aureus strain FORC_045, complete genome 604 604 100% 7e-171 99.11 CP017115.1
Query_18043	AP015012.1	99.107	336	3	0	1	336	1785904	1785569	6.89e-171	604	Staphylococcus aureus DNA, almost complete genome, strain: No.10 604 604 100% 7e-171 99.11 AP015012.1
Query_18043	CP015817.1	99.107	336	3	0	1	336	1106509	1106844	6.89e-171	604	Staphylococcus aureus strain FORC_039, complete genome 604 604 100% 7e-171 99.11 CP015817.1
Query_18043	CP020020.1	99.107	336	3	0	1	336	1800186	1799851	6.89e-171	604	Staphylococcus aureus subsp. aureus strain ATCC 6538, complete... 604 604 100% 7e-171 99.11 CP020020.1
Query_18043	CP013132.1	99.107	336	3	0	1	336	1796708	1796373	6.89e-171	604	Staphylococcus aureus strain FORC_026, complete genome 604 604 100% 7e-171 99.11 CP013132.1
Query_18043	CP012974.1	99.107	336	3	0	1	336	1762512	1762177	6.89e-171	604	Staphylococcus aureus strain ST20130943, complete genome 604 604 100% 7e-171 99.11 CP012974.1
Query_18043	CP012976.1	99.107	336	3	0	1	336	1762524	1762189	6.89e-171	604	Staphylococcus aureus strain ST20130942, complete genome 604 604 100% 7e-171 99.11 CP012976.1
Query_18043	CP010998.1	99.107	336	3	0	1	336	1010819	1010484	6.89e-171	604	Staphylococcus aureus strain FORC_012, complete genome 604 604 100% 7e-171 99.11 CP010998.1
Query_18043	AP014942.1	99.107	336	3	0	1	336	1802215	1801880	6.89e-171	604	Staphylococcus aureus DNA, complete genome, strain: FDA209P 604 604 100% 7e-171 99.11 AP014942.1
Query_18043	CP010402.1	99.107	336	3	0	1	336	1827669	1827334	6.89e-171	604	Staphylococcus aureus subsp. aureus strain GR2, complete genome 604 604 100% 7e-171 99.11 CP010402.1
Query_18043	CP011528.1	99.107	336	3	0	1	336	1757769	1757434	6.89e-171	604	Staphylococcus aureus strain RKI4, complete genome 604 604 100% 7e-171 99.11 CP011528.1
Query_18043	AP014653.1	99.107	336	3	0	1	336	1788540	1788205	6.89e-171	604	Staphylococcus aureus subsp. aureus DNA, complete genome,... 604 604 100% 7e-171 99.11 AP014653.1
Query_18043	AP014652.1	99.107	336	3	0	1	336	1788540	1788205	6.89e-171	604	Staphylococcus aureus subsp. aureus DNA, complete genome,... 604 604 100% 7e-171 99.11 AP014652.1
Query_18043	LN831036.1	99.107	336	3	0	1	336	1832226	1831891	6.89e-171	604	Staphylococcus aureus genome assembly NCTC13435, chromosome : 1 604 604 100% 7e-171 99.11 LN831036.1
Query_18043	CP010944.1	99.107	336	3	0	1	336	1759906	1759571	6.89e-171	604	Staphylococcus aureus strain 79_S10 genome 604 604 100% 7e-171 99.11 CP010944.1
Query_18043	CP010943.1	99.107	336	3	0	1	336	1761600	1761265	6.89e-171	604	Staphylococcus aureus strain 144_S7 genome 604 604 100% 7e-171 99.11 CP010943.1
Query_18043	CP010526.1	99.107	336	3	0	1	336	1928140	1927805	6.89e-171	604	Staphylococcus aureus subsp. aureus ST772-MRSA-V strain DAR414... 604 604 100% 7e-171 99.11 CP010526.1
Query_18043	CP003979.1	99.107	336	3	0	1	336	1772982	1772647	6.89e-171	604	Staphylococcus aureus subsp. aureus CN1, complete genome 604 604 100% 7e-171 99.11 CP003979.1	ST72
Query_18043	CP003194.1	99.107	336	3	0	1	336	1881910	1881575	6.89e-171	604	Staphylococcus aureus subsp. aureus 11819-97, complete genome 604 604 100% 7e-171 99.11 CP003194.1
Query_18043	CP052008.1	99.107	336	3	0	1	336	1807562	1807227	6.89e-171	604	Staphylococcus aureus strain ER06690.3 chromosome, complete... 604 604 100% 7e-171 99.11 CP052008.1
Query_18043	CP051938.1	99.107	336	3	0	1	336	1778948	1778613	6.89e-171	604	Staphylococcus aureus strain ER10269.3 chromosome, complete... 604 604 100% 7e-171 99.11 CP051938.1
Query_18043	CP051933.1	99.107	336	3	0	1	336	1862509	1862174	6.89e-171	604	Staphylococcus aureus strain ER10617.3 chromosome, complete... 604 604 100% 7e-171 99.11 CP051933.1
Query_18043	CP051919.1	99.107	336	3	0	1	336	1871422	1871087	6.89e-171	604	Staphylococcus aureus strain ER10823.3 chromosome, complete... 604 604 100% 7e-171 99.11 CP051919.1
Query_18043	CP051915.1	99.107	336	3	0	1	336	1881881	1881546	6.89e-171	604	Staphylococcus aureus strain ER11011.3 chromosome, complete... 604 604 100% 7e-171 99.11 CP051915.1
Query_18043	CP051912.1	99.107	336	3	0	1	336	1828352	1828017	6.89e-171	604	Staphylococcus aureus strain ER11188.3 chromosome, complete... 604 604 100% 7e-171 99.11 CP051912.1
Query_18043	CP049496.1	99.107	336	3	0	1	336	1752178	1751843	6.89e-171	604	Staphylococcus aureus strain pt223 chromosome, complete genome 604 604 100% 7e-171 99.11 CP049496.1
Query_18043	CP049441.1	99.107	336	3	0	1	336	1783872	1783537	6.89e-171	604	Staphylococcus aureus strain pt252 chromosome, complete genome 604 604 100% 7e-171 99.11 CP049441.1
Query_18043	CP049384.1	99.107	336	3	0	1	336	1874626	1874291	6.89e-171	604	Staphylococcus aureus strain pt290 chromosome, complete genome 604 604 100% 7e-171 99.11 CP049384.1
Query_18043	CP049374.1	99.107	336	3	0	1	336	1780595	1780260	6.89e-171	604	Staphylococcus aureus strain pt299 chromosome, complete genome 604 604 100% 7e-171 99.11 CP049374.1
Query_18043	CP051483.1	99.107	336	3	0	1	336	2474392	2474727	6.89e-171	604	Staphylococcus aureus strain NGA66a chromosome, complete genome 604 604 100% 7e-171 99.11 CP051483.1
Query_18043	CP051482.1	99.107	336	3	0	1	336	1875655	1875320	6.89e-171	604	Staphylococcus aureus strain NGA104a chromosome, complete genome 604 604 100% 7e-171 99.11 CP051482.1
Query_18043	CP060620.1	99.107	336	3	0	1	336	1433548	1433883	6.89e-171	604	Staphylococcus aureus strain R39 chromosome 604 604 100% 7e-171 99.11 CP060620.1
Query_18043	CP060618.1	99.107	336	3	0	1	336	1389899	1389564	6.89e-171	604	Staphylococcus aureus strain R41 chromosome 604 604 100% 7e-171 99.11 CP060618.1
Query_18043	CP060619.1	99.107	336	3	0	1	336	1490763	1491098	6.89e-171	604	Staphylococcus aureus strain R40 chromosome 604 604 100% 7e-171 99.11 CP060619.1
Query_18043	CP060612.1	99.107	336	3	0	1	336	284188	284523	6.89e-171	604	Staphylococcus aureus strain S6 chromosome 604 604 100% 7e-171 99.11 CP060612.1
Query_18043	CP060605.1	99.107	336	3	0	1	336	1815433	1815098	6.89e-171	604	Staphylococcus aureus strain K329 chromosome 604 604 100% 7e-171 99.11 CP060605.1
Query_18043	CP060606.1	99.107	336	3	0	1	336	1815409	1815074	6.89e-171	604	Staphylococcus aureus strain K276 chromosome 604 604 100% 7e-171 99.11 CP060606.1
Query_18043	CP060609.1	99.107	336	3	0	1	336	1815427	1815092	6.89e-171	604	Staphylococcus aureus strain K078 chromosome 604 604 100% 7e-171 99.11 CP060609.1
Query_18043	CP060610.1	99.107	336	3	0	1	336	1815450	1815115	6.89e-171	604	Staphylococcus aureus strain K076 chromosome 604 604 100% 7e-171 99.11 CP060610.1
Query_18043	CP060608.1	99.107	336	3	0	1	336	1815550	1815215	6.89e-171	604	Staphylococcus aureus strain K084 chromosome 604 604 100% 7e-171 99.11 CP060608.1
Query_18043	CP060607.1	99.107	336	3	0	1	336	1815378	1815043	6.89e-171	604	Staphylococcus aureus strain K275 chromosome 604 604 100% 7e-171 99.11 CP060607.1
Query_18043	CP045439.1	99.107	336	3	0	1	336	1875535	1875200	6.89e-171	604	Staphylococcus aureus strain 07-059 chromosome, complete genome 604 604 100% 7e-171 99.11 CP045439.1
Query_18043	CP045442.1	99.107	336	3	0	1	336	1932936	1932601	6.89e-171	604	Staphylococcus aureus strain 111250134 chromosome, complete... 604 604 100% 7e-171 99.11 CP045442.1
Query_18043	CP045441.1	99.107	336	3	0	1	336	1846074	1845739	6.89e-171	604	Staphylococcus aureus strain 950122 chromosome, complete genome 604 604 100% 7e-171 99.11 CP045441.1
Query_18043	CP045435.1	99.107	336	3	0	1	336	1934238	1933903	6.89e-171	604	Staphylococcus aureus strain 08-028 chromosome, complete genome 604 604 100% 7e-171 99.11 CP045435.1
Query_18043	CP045474.1	99.107	336	3	0	1	336	1850079	1849744	6.89e-171	604	Staphylococcus aureus strain 515798 chromosome, complete genome 604 604 100% 7e-171 99.11 CP045474.1
Query_18043	BX571857.1	99.107	336	3	0	1	336	1832522	1832187	6.89e-171	604	Staphylococcus aureus strain MSSA476, complete genome 604 604 100% 7e-171 99.11 BX571857.1	ST1
Query_18043	BA000033.2	99.107	336	3	0	1	336	1853186	1852851	6.89e-171	604	Staphylococcus aureus subsp. aureus MW2 DNA, complete genome 604 604 100% 7e-171 99.11 BA000033.2
Query_18043	CP038183.1	98.81	336	4	0	1	336	1817987	1817652	3.21e-169	599	Staphylococcus aureus strain MJ015 chromosome, complete genome 599 599 100% 3e-169 98.81 CP038183.1
Query_18043	CP050690.1	98.81	336	4	0	1	336	2104815	2105150	3.21e-169	599	Staphylococcus aureus strain PMB179-1 chromosome, complete genome 599 599 100% 3e-169 98.81 CP050690.1
Query_18043	CP047843.1	98.81	336	4	0	1	336	1855071	1854736	3.21e-169	599	Staphylococcus aureus strain UP_620 chromosome, complete genome 599 599 100% 3e-169 98.81 CP047843.1
Query_18043	CP047786.1	98.81	336	4	0	1	336	219137	219472	3.21e-169	599	Staphylococcus aureus strain UP_1150 chromosome, complete genome 599 599 100% 3e-169 98.81 CP047786.1
Query_18043	CP047815.1	98.81	336	4	0	1	336	1786822	1786487	3.21e-169	599	Staphylococcus aureus strain UP_1484 chromosome, complete genome 599 599 100% 3e-169 98.81 CP047815.1
Query_18043	CP047826.1	98.81	336	4	0	1	336	215766	216101	3.21e-169	599	Staphylococcus aureus strain UP_1239 chromosome, complete genome 599 599 100% 3e-169 98.81 CP047826.1
Query_18043	CP047780.1	98.81	336	4	0	1	336	2445496	2445831	3.21e-169	599	Staphylococcus aureus strain UP_1539 chromosome, complete genome 599 599 100% 3e-169 98.81 CP047780.1
Query_18043	CP047822.1	98.81	336	4	0	1	336	217411	217746	3.21e-169	599	Staphylococcus aureus strain UP_1278 chromosome, complete genome 599 599 100% 3e-169 98.81 CP047822.1
Query_18043	CP043843.1	98.81	336	4	0	1	336	1060243	1060578	3.21e-169	599	Staphylococcus aureus strain NCCP 16830 chromosome, complete... 599 599 100% 3e-169 98.81 CP043843.1
Query_18043	CP030529.1	98.81	336	4	0	1	336	1853243	1852908	3.21e-169	599	Staphylococcus aureus strain ER01776.3 chromosome, complete... 599 599 100% 3e-169 98.81 CP030529.1
Query_18043	CP030496.1	98.81	336	4	0	1	336	1877977	1877642	3.21e-169	599	Staphylococcus aureus strain ER01518.3 chromosome, complete... 599 599 100% 3e-169 98.81 CP030496.1
Query_18043	CP030479.1	98.81	336	4	0	1	336	1875864	1875529	3.21e-169	599	Staphylococcus aureus strain ER02243.3 chromosome, complete... 599 599 100% 3e-169 98.81 CP030479.1
Query_18043	CP043914.1	98.81	336	4	0	1	336	1805864	1805529	3.21e-169	599	Staphylococcus aureus strain GHA10 chromosome 599 599 100% 3e-169 98.81 CP043914.1
Query_18043	CP043919.1	98.81	336	4	0	1	336	2460208	2460543	3.21e-169	599	Staphylococcus aureus strain GHA5 chromosome 599 599 100% 3e-169 98.81 CP043919.1
Query_18043	CP042048.1	98.81	336	4	0	1	336	2497541	2497206	3.21e-169	599	Staphylococcus aureus strain B1-4A chromosome, complete genome 599 599 100% 3e-169 98.81 CP042048.1
Query_18043	CP042081.1	98.81	336	4	0	1	336	1612904	1613239	3.21e-169	599	Staphylococcus aureus strain B9-22D chromosome, complete genome 599 599 100% 3e-169 98.81 CP042081.1
Query_18043	CP042046.1	98.81	336	4	0	1	336	2725289	2724954	3.21e-169	599	Staphylococcus aureus strain B2-7A chromosome, complete genome 599 599 100% 3e-169 98.81 CP042046.1
Query_18043	CP042008.1	98.81	336	4	0	1	336	1871333	1870998	3.21e-169	599	Staphylococcus aureus strain B3-4A chromosome, complete genome 599 599 100% 3e-169 98.81 CP042008.1
Query_18043	CP039759.1	98.81	336	4	0	1	336	986993	987328	3.21e-169	599	Staphylococcus aureus strain NRRL B-41012 chromosome 599 599 100% 3e-169 98.81 CP039759.1
Query_18043	CP031839.1	98.81	336	4	0	1	336	913242	913577	3.21e-169	599	Staphylococcus aureus strain NX-T55 chromosome, complete genome 599 599 100% 3e-169 98.81 CP031839.1
Query_18043	CP031838.1	98.81	336	4	0	1	336	979579	979914	3.21e-169	599	Staphylococcus aureus strain QD-CD9 chromosome, complete genome 599 599 100% 3e-169 98.81 CP031838.1
Query_18043	CP030136.1	98.81	336	4	0	1	336	977984	978319	3.21e-169	599	Staphylococcus aureus strain S57 chromosome, complete genome 599 599 100% 3e-169 98.81 CP030136.1
Query_18043	CP034486.1	98.81	336	4	0	1	336	1197367	1197032	3.21e-169	599	Staphylococcus aureus strain PMB 64-1 chromosome, complete genome 599 599 100% 3e-169 98.81 CP034486.1
Query_18043	LT996891.1	98.81	336	4	0	1	336	2326420	2326755	3.21e-169	599	Staphylococcus aureus isolate 24117-WT genome assembly,... 599 599 100% 3e-169 98.81 LT996891.1
Query_18043	LT996890.1	98.81	336	4	0	1	336	2326418	2326753	3.21e-169	599	Staphylococcus aureus isolate 24117-SCV genome assembly,... 599 599 100% 3e-169 98.81 LT996890.1
Query_18043	LT996889.1	98.81	336	4	0	1	336	2326417	2326752	3.21e-169	599	Staphylococcus aureus isolate 24117-REV genome assembly,... 599 599 100% 3e-169 98.81 LT996889.1
Query_18043	CP022720.1	98.81	336	4	0	1	336	1808134	1807799	3.21e-169	599	Staphylococcus aureus strain 135 chromosome, complete genome 599 599 100% 3e-169 98.81 CP022720.1
Query_18043	CP022718.1	98.81	336	4	0	1	336	1808134	1807799	3.21e-169	599	Staphylococcus aureus strain 45 chromosome, complete genome 599 599 100% 3e-169 98.81 CP022718.1
Query_18043	CP021353.1	98.81	336	4	0	1	336	763667	763332	3.21e-169	599	Staphylococcus aureus strain 121560027-1 genome 599 599 100% 3e-169 98.81 CP021353.1
Query_18043	CP021351.1	98.81	336	4	0	1	336	1260964	1261299	3.21e-169	599	Staphylococcus aureus strain 101110041-3 genome 599 599 100% 3e-169 98.81 CP021351.1
Query_18043	CP021350.1	98.81	336	4	0	1	336	430061	430396	3.21e-169	599	Staphylococcus aureus strain 101110051-1 genome 599 599 100% 3e-169 98.81 CP021350.1
Query_18043	CP029627.1	98.81	336	4	0	1	336	1897972	1897637	3.21e-169	599	Staphylococcus aureus strain MOK042 chromosome, complete genome 599 599 100% 3e-169 98.81 CP029627.1
Query_18043	LT963437.1	98.81	336	4	0	1	336	1792070	1791735	3.21e-169	599	Staphylococcus aureus isolate Staphylococcus aureus 171 genome... 599 599 100% 3e-169 98.81 LT963437.1
Query_18043	CP019945.1	98.81	336	4	0	1	336	1904436	1904101	3.21e-169	599	Staphylococcus aureus strain BA01611, complete genome 599 599 100% 3e-169 98.81 CP019945.1
Query_18043	CP019563.1	98.81	336	4	0	1	336	252273	252608	3.21e-169	599	Staphylococcus aureus strain SR434, complete genome 599 599 100% 3e-169 98.81 CP019563.1
Query_18043	LT615218.1	98.81	336	4	0	1	336	1800225	1799890	3.21e-169	599	Staphylococcus aureus strain AUS0325 genome assembly,... 599 599 100% 3e-169 98.81 LT615218.1
Query_18043	CP015646.1	98.81	336	4	0	1	336	1920771	1920436	3.21e-169	599	Staphylococcus aureus strain 08-02300, complete genome 599 599 100% 3e-169 98.81 CP015646.1
Query_18043	CP015645.1	98.81	336	4	0	1	336	319315	319650	3.21e-169	599	Staphylococcus aureus strain 08-02119, complete genome 599 599 100% 3e-169 98.81 CP015645.1
Query_18043	CP012970.1	98.81	336	4	0	1	336	1806164	1805829	3.21e-169	599	Staphylococcus aureus strain ST20130939, complete genome 599 599 100% 3e-169 98.81 CP012970.1
Query_18043	CP012972.1	98.81	336	4	0	1	336	1805660	1805325	3.21e-169	599	Staphylococcus aureus strain ST20130938, complete genome 599 599 100% 3e-169 98.81 CP012972.1
Query_18043	CP012978.1	98.81	336	4	0	1	336	1756950	1756615	3.21e-169	599	Staphylococcus aureus strain ST20130941, complete genome 599 599 100% 3e-169 98.81 CP012978.1
Query_18043	CP012979.1	98.81	336	4	0	1	336	1757393	1757058	3.21e-169	599	Staphylococcus aureus strain ST20130940, complete genome 599 599 100% 3e-169 98.81 CP012979.1
Query_18043	CP051989.1	98.81	336	4	0	1	336	1888493	1888158	3.21e-169	599	Staphylococcus aureus strain ER09113.3 chromosome, complete... 599 599 100% 3e-169 98.81 CP051989.1
Query_18043	CP052748.1	98.81	336	4	0	1	336	994791	994456	3.21e-169	599	Staphylococcus aureus strain ER10312.3 chromosome, complete... 599 599 100% 3e-169 98.81 CP052748.1
Query_18043	CP051479.1	98.81	336	4	0	1	336	1826746	1826411	3.21e-169	599	Staphylococcus aureus strain NGA76 chromosome, complete genome 599 599 100% 3e-169 98.81 CP051479.1
Query_18043	CP051191.1	98.81	336	4	0	1	336	1911993	1911658	3.21e-169	599	Staphylococcus aureus strain NGA102 chromosome, complete genome 599 599 100% 3e-169 98.81 CP051191.1
Query_18043	CP060602.1	98.81	336	4	0	1	336	1815398	1815063	3.21e-169	599	Staphylococcus aureus strain K152 chromosome 599 599 100% 3e-169 98.81 CP060602.1
Query_18043	CP060599.1	98.81	336	4	0	1	336	1815363	1815028	3.21e-169	599	Staphylococcus aureus strain K099 chromosome 599 599 100% 3e-169 98.81 CP060599.1
Query_18043	CP060604.1	98.81	336	4	0	1	336	1815451	1815116	3.21e-169	599	Staphylococcus aureus strain K112 chromosome 599 599 100% 3e-169 98.81 CP060604.1
Query_18043	CP060598.1	98.81	336	4	0	1	336	1815288	1814953	3.21e-169	599	Staphylococcus aureus strain K104 chromosome 599 599 100% 3e-169 98.81 CP060598.1
Query_18043	CP060603.1	98.81	336	4	0	1	336	1815427	1815092	3.21e-169	599	Staphylococcus aureus strain K150 chromosome 599 599 100% 3e-169 98.81 CP060603.1
Query_18043	FM202067.1	98.81	336	4	0	1	336	136	471	3.21e-169	599	Staphylococcus aureus sasC gene for surface antigen SasC... 599 599 100% 3e-169 98.81 FM202067.1
Query_18043	CP033390.1	98.512	336	5	0	1	336	1787934	1787599	1.49e-167	593	Staphylococcus aureus strain SCDR-SA1 chromosome 593 593 100% 1e-167 98.51 CP033390.1
Query_18043	CP041037.1	98.512	336	5	0	1	336	994475	994810	1.49e-167	593	Staphylococcus aureus strain NP66 chromosome, complete genome 593 593 100% 1e-167 98.51 CP041037.1
Query_18043	LR134091.1	98.512	336	5	0	1	336	1781044	1780709	1.49e-167	593	Staphylococcus aureus strain NCTC4137 genome assembly,... 593 593 100% 1e-167 98.51 LR134091.1
Query_18043	CP053183.1	97.917	336	7	0	1	336	1801260	1800925	3.23e-164	582	Staphylococcus aureus strain Guangzhou-SAU071 chromosome,... 582 582 100% 3e-164 97.92 CP053183.1
Query_18043	CP053185.1	97.917	336	7	0	1	336	1848412	1848077	3.23e-164	582	Staphylococcus aureus strain Guangzhou-SAU749 chromosome,... 582 582 100% 3e-164 97.92 CP053185.1
Query_18043	CP053070.1	97.917	336	7	0	1	336	1864449	1864114	3.23e-164	582	Staphylococcus aureus subsp. aureus isolate HL20709 chromosome... 582 582 100% 3e-164 97.92 CP053070.1
Query_18043	CP045468.1	97.917	336	7	0	1	336	1816234	1815899	3.23e-164	582	Staphylococcus aureus strain SAW1 chromosome, complete genome 582 582 100% 3e-164 97.92 CP045468.1
Query_18043	CP047783.1	97.917	336	7	0	1	336	1803237	1802902	3.23e-164	582	Staphylococcus aureus strain UP_1313 chromosome, complete genome 582 582 100% 3e-164 97.92 CP047783.1
Query_18043	CP033086.1	97.917	336	7	0	1	336	1976549	1976214	3.23e-164	582	Staphylococcus aureus strain WH9628 chromosome 582 582 100% 3e-164 97.92 CP033086.1
Query_18043	CP033085.1	97.917	336	7	0	1	336	2572137	2571802	3.23e-164	582	Staphylococcus aureus strain WH3018 chromosome 582 1165 100% 3e-164 97.92 CP033085.1
Query_18043	CP045472.1	97.917	336	7	0	1	336	2522444	2522779	3.23e-164	582	Staphylococcus aureus strain ZY05 chromosome, complete genome 582 582 100% 3e-164 97.92 CP045472.1
Query_18043	CP030476.1	97.917	336	7	0	1	336	1863769	1863434	3.23e-164	582	Staphylococcus aureus strain ER04436.3 chromosome, complete... 582 582 100% 3e-164 97.92 CP030476.1
Query_18043	CP044106.1	97.917	336	7	0	1	336	410522	410857	3.23e-164	582	Staphylococcus aureus strain FDAARGOS_660 chromosome, complete... 582 582 100% 3e-164 97.92 CP044106.1
Query_18043	CP039448.1	97.917	336	7	0	1	336	1894500	1894165	3.23e-164	582	Staphylococcus aureus strain VGC1 chromosome, complete genome 582 582 100% 3e-164 97.92 CP039448.1
Query_18043	CP040801.1	97.917	336	7	0	1	336	1810222	1809887	3.23e-164	582	Staphylococcus aureus strain S15 chromosome, complete genome 582 582 100% 3e-164 97.92 CP040801.1
Query_18043	CP003166.2	97.917	336	7	0	1	336	1862954	1862619	3.23e-164	582	Staphylococcus aureus subsp. aureus M013, complete genome 582 582 100% 3e-164 97.92 CP003166.2	ST59
Query_18043	CP030323.1	97.917	336	7	0	1	336	1430465	1430800	3.23e-164	582	Staphylococcus aureus strain AR_475 chromosome, complete genome 582 582 100% 3e-164 97.92 CP030323.1
Query_18043	CP017679.1	97.917	336	7	0	1	336	1830969	1830634	3.23e-164	582	Staphylococcus aureus strain CFSAN007883 chromosome, complete... 582 582 100% 3e-164 97.92 CP017679.1
Query_18043	CP020741.1	97.917	336	7	0	1	336	1882081	1881746	3.23e-164	582	Staphylococcus aureus strain HZW450 chromosome, complete genome 582 582 100% 3e-164 97.92 CP020741.1
Query_18043	CP013182.1	97.917	336	7	0	1	336	1797664	1797329	3.23e-164	582	Staphylococcus aureus strain SA40TW, complete genome 582 582 100% 3e-164 97.92 CP013182.1
Query_18043	CP009828.1	97.917	336	7	0	1	336	1904378	1904043	3.23e-164	582	Staphylococcus aureus strain MS4, complete genome 582 582 100% 3e-164 97.92 CP009828.1
Query_18043	CP051943.1	97.917	336	7	0	1	336	1851431	1851096	3.23e-164	582	Staphylococcus aureus strain ER10158.3 chromosome, complete... 582 582 100% 3e-164 97.92 CP051943.1
Query_18043	CP049420.1	97.917	336	7	0	1	336	1152029	1152364	3.23e-164	582	Staphylococcus aureus strain pt265 chromosome, complete genome 582 582 100% 3e-164 97.92 CP049420.1
